# Supplementary material for: Large polarization and record-high performance of energy storage induced by a phase change in organic molecular crystals
Source: Chem Sci. 2021 Oct 6;12(42):14198–206. doi: 10.1039/d1sc02729h (PMC8565377; doi:10.1039/d1sc02729h)
Supplement: SC-012-D1SC02729H-s002 [file SC-012-D1SC02729H-s002.cif]

# Electronic Supplementary Material (ESI) for Chemical Science.
# This journal is © The Royal Society of Chemistry 2021

####################################################################### 
# 
# This file contains crystal structure data downloaded from the 
# Cambridge Structural Database (CSD) hosted by the Cambridge 
# Crystallographic Data Centre (CCDC).
# 
# Full information about CCDC data access policies and citation 
# guidelines are available at http://www.ccdc.cam.ac.uk/access/V1 
# 
# Audit and citation data items may have been added by the CCDC. 
# Please retain this information to preserve the provenance of 
# this file and to allow appropriate attribution of the data. 
# 
#######################################################################

data_FDC-alpha
_database_code_depnum_ccdc_archive 'CCDC 2082229'
loop_
_audit_author_name
_audit_author_address
'Sachio Horiuchi'
;National Institute of Advanced Science and Technology 
Japan
;
_audit_update_record             
;
2021-05-07 deposited with the CCDC.	2021-10-06 downloaded from the CCDC.
;

#==============================================================================
# CHEMICAL DATA

_chemical_formula_sum            'C6 H4 O5'
_chemical_formula_moiety         'C6 H4 O5'
_chemical_formula_weight         156.09
_chemical_melting_point          ?

#==============================================================================
# CRYSTAL DATA
_space_group_crystal_system      monoclinic
_space_group_name_H-M_alt        'P 1 21/c 1'
_space_group_name_Hall           '-P 2ybc'
_space_group_IT_number           14
loop_
_space_group_symop_id
_space_group_symop_operation_xyz
1 +X,+Y,+Z
2 -X,1/2+Y,1/2-Z
3 -X,-Y,-Z
4 +X,-1/2-Y,-1/2+Z
#------------------------------------------------------------------------------
_cell_length_a                   6.0486(3)
_cell_length_b                   14.4096(6)
_cell_length_c                   7.3391(4)
_cell_angle_alpha                90.0000
_cell_angle_beta                 92.538(4)
_cell_angle_gamma                90.0000
_cell_volume                     639.03(5)
_cell_formula_units_Z            4
_cell_measurement_reflns_used    3239
_cell_measurement_theta_min      2.83
_cell_measurement_theta_max      29.69
_cell_measurement_temperature    296
#------------------------------------------------------------------------------
_exptl_crystal_description       plate
_exptl_crystal_colour            colourless
_exptl_crystal_size_max          0.350
_exptl_crystal_size_mid          0.280
_exptl_crystal_size_min          0.150
_exptl_crystal_density_diffrn    1.622
_exptl_crystal_density_meas      ?
_exptl_crystal_density_method    'not measured'
_exptl_crystal_F_000             320.00
_exptl_absorpt_coefficient_mu    0.146
_exptl_absorpt_correction_type   multi-scan
_exptl_absorpt_process_details   
;
CrysAlisPro 1.171.39.46 (Rigaku Oxford Diffraction, 2018)
Empirical absorption correction using spherical harmonics,
 implemented in SCALE3 ABSPACK scaling algorithm.
;
_exptl_absorpt_correction_T_min  0.961
_exptl_absorpt_correction_T_max  0.978

#==============================================================================
# EXPERIMENTAL DATA

_diffrn_ambient_temperature      296
_diffrn_radiation_type           'Mo K\a'
_diffrn_radiation_wavelength     0.71073
_diffrn_measurement_device_type  'Rigaku XtaLAB P200'
_diffrn_measurement_method       \w
_diffrn_reflns_number            5342
_diffrn_reflns_av_unetI/netI     0.0085
_diffrn_reflns_av_R_equivalents  0.0083
_diffrn_reflns_theta_max         27.485
_diffrn_reflns_theta_min         2.827
_diffrn_reflns_theta_full        25.242
_diffrn_measured_fraction_theta_max 0.994
_diffrn_measured_fraction_theta_full 0.998
_diffrn_reflns_Laue_measured_fraction_max 0.994
_diffrn_reflns_Laue_measured_fraction_full 0.998
_diffrn_reflns_point_group_measured_fraction_max 0.994
_diffrn_reflns_point_group_measured_fraction_full 0.998
_diffrn_reflns_limit_h_min       -5
_diffrn_reflns_limit_h_max       7
_diffrn_reflns_limit_k_min       -18
_diffrn_reflns_limit_k_max       18
_diffrn_reflns_limit_l_min       -9
_diffrn_reflns_limit_l_max       9
_diffrn_standards_number         0
_diffrn_standards_interval_count .
_diffrn_standards_decay_%        ?
_reflns_number_total             1459
_reflns_number_gt                1186
_reflns_threshold_expression     F^2^>2.0\s(F^2^)
_reflns_Friedel_coverage         0.000
_reflns_Friedel_fraction_max     .
_reflns_Friedel_fraction_full    .

#==============================================================================
# REFINEMENT DATA

_refine_special_details          
;
    Refinement was performed using all reflections. The weighted 
    R-factor (wR) and goodness of fit (S) are based on F^2^.
    R-factor (gt) are based on F. The threshold expression of
    F^2^ > 2.0 sigma(F^2^) is used only for calculating R-factor (gt).
;
_refine_ls_structure_factor_coef Fsqd
_refine_ls_R_factor_all          0.0400
_refine_ls_R_factor_gt           0.0345
_refine_ls_wR_factor_ref         0.1228
_refine_ls_wR_factor_gt          0.1170
_refine_ls_number_restraints     0
_refine_ls_hydrogen_treatment    mixed
_refine_ls_number_reflns         1459
_refine_ls_number_parameters     109
_refine_ls_goodness_of_fit_ref   1.094
_refine_ls_weighting_scheme      calc
_refine_ls_weighting_details     
'w = 1/[\s^2^(Fo^2^)+(0.0809P)^2^+0.0206P] where P=(Fo^2^+2Fc^2^)/3'
_atom_sites_solution_hydrogens   geom
_atom_sites_solution_primary     direct
_atom_sites_solution_secondary   difmap
_refine_ls_shift/su_max          0.000
_refine_diff_density_max         0.24
_refine_diff_density_min         -0.21
_refine_ls_extinction_method     SHELXL
_refine_ls_extinction_coef       0.040(8)

loop_
_atom_type_symbol
_atom_type_description
_atom_type_scat_dispersion_real
_atom_type_scat_dispersion_imag
_atom_type_scat_source
C C 0.0033 0.0016
;
International Tables for Crystallography
(Vol. C, Tables 4.2.6.8 and 6.1.1.4)
;
H H 0.0000 0.0000
;
International Tables for Crystallography
(Vol. C, Table 6.1.1.4)
;
O O 0.0106 0.0060
;
International Tables for Crystallography
(Vol. C, Tables 4.2.6.8 and 6.1.1.4)
;

#==============================================================================
# ATOMIC COORDINATES AND THERMAL PARAMETERS

loop_
_atom_site_label
_atom_site_type_symbol
_atom_site_fract_x
_atom_site_fract_y
_atom_site_fract_z
_atom_site_U_iso_or_equiv
_atom_site_adp_type
_atom_site_occupancy
_atom_site_site_symmetry_order
_atom_site_calc_flag
_atom_site_refinement_flags_posn
_atom_site_refinement_flags_adp
_atom_site_refinement_flags_occupancy
_atom_site_disorder_assembly
_atom_site_disorder_group
O1 O 0.33589(13) 0.04842(5) 0.18692(12) 0.0585(3) Uani 1 1 d . . . . .
O2 O 0.54344(11) 0.16481(5) 0.29166(10) 0.0486(3) Uani 1 1 d . . . . .
O3 O 0.54071(11) 0.34131(5) 0.28730(10) 0.0487(3) Uani 1 1 d . . . . .
O4 O 0.32201(13) 0.45096(5) 0.18050(13) 0.0596(3) Uani 1 1 d . . . . .
O5 O -0.12212(12) 0.24447(4) 0.01407(12) 0.0464(3) Uani 1 1 d . . . . .
C1 C 0.37420(14) 0.13632(6) 0.21294(13) 0.0378(3) Uani 1 1 d . . . . .
C2 C 0.35654(14) 0.36858(7) 0.20296(13) 0.0394(3) Uani 1 1 d . . . . .
C3 C 0.00281(15) 0.17030(7) 0.06449(13) 0.0428(3) Uani 1 1 d . . . . .
H3 H -0.040112 0.108747 0.048680 0.051 Uiso 1 1 calc R U . . .
C4 C 0.19972(14) 0.19830(6) 0.14146(11) 0.0353(3) Uani 1 1 d . . . . .
C5 C 0.19479(14) 0.29811(6) 0.13849(11) 0.0352(3) Uani 1 1 d . . . . .
C6 C -0.00447(15) 0.32135(7) 0.05946(13) 0.0417(3) Uani 1 1 d . . . . .
H4 H -0.053322 0.381835 0.039331 0.050 Uiso 1 1 calc R U . . .
H1 H 0.4677(19) 0.0108(8) 0.2395(12) 0.085(5) Uiso 1 1 d . . . . .
H2 H 0.549(3) 0.2675(8) 0.293(2) 0.078(5) Uiso 1 1 d . . . . .

loop_
_atom_site_aniso_label
_atom_site_aniso_U_11
_atom_site_aniso_U_22
_atom_site_aniso_U_33
_atom_site_aniso_U_23
_atom_site_aniso_U_13
_atom_site_aniso_U_12
O1 0.0485(5) 0.0373(5) 0.0869(6) -0.0011(3) -0.0276(4) 0.0005(3)
O2 0.0355(4) 0.0417(4) 0.0668(5) 0.0011(3) -0.0196(3) -0.0001(3)
O3 0.0353(4) 0.0418(4) 0.0671(5) -0.0021(3) -0.0200(3) -0.0018(3)
O4 0.0507(5) 0.0383(4) 0.0872(6) 0.0015(3) -0.0259(4) -0.0011(3)
O5 0.0305(4) 0.0487(5) 0.0584(5) -0.0004(2) -0.0161(3) 0.0003(2)
C1 0.0310(5) 0.0383(5) 0.0433(5) 0.0012(4) -0.0072(3) 0.0004(3)
C2 0.0327(5) 0.0386(5) 0.0459(5) -0.0018(4) -0.0081(4) -0.0028(3)
C3 0.0333(5) 0.0432(5) 0.0507(6) -0.0011(4) -0.0114(4) -0.0016(4)
C4 0.0292(5) 0.0397(5) 0.0364(5) 0.0001(3) -0.0060(3) 0.0002(3)
C5 0.0295(5) 0.0393(5) 0.0362(5) -0.0005(3) -0.0052(3) -0.0004(3)
C6 0.0329(5) 0.0427(5) 0.0486(5) 0.0000(4) -0.0097(4) 0.0005(4)

#==============================================================================
_computing_data_collection       'CrysAlisPro 1.171.39.46 (Rigaku OD, 2018)'
_computing_cell_refinement       'CrysAlisPro 1.171.39.46 (Rigaku OD, 2018)'
_computing_data_reduction        'CrysAlisPro 1.171.39.46 (Rigaku OD, 2018)'
_computing_structure_solution    'Il Milione (Burla, et al., 2007)'
_computing_structure_refinement  'SHELXL Version 2018/3 (Sheldrick, 2008)'
_computing_publication_material  'CrystalStructure 4.3 (Rigaku, 2018)'
_computing_molecular_graphics    'CrystalStructure 4.3'

#==============================================================================
# MOLECULAR GEOMETRY

_geom_special_details            
;
 All esds (except the esd in the dihedral angle between two l.s. planes)
 are estimated using the full covariance matrix.  The cell esds are taken
 into account individually in the estimation of esds in distances, angles
 and torsion angles; correlations between esds in cell parameters are only
 used when they are defined by crystal symmetry.  An approximate (isotropic)
 treatment of cell esds is used for estimating esds involving l.s. planes.
;

loop_
_geom_bond_atom_site_label_1
_geom_bond_atom_site_label_2
_geom_bond_distance
_geom_bond_site_symmetry_2
_geom_bond_publ_flag
O1 C1 1.3002(12) . ?
O1 H1 1.025(13) . ?
O2 C1 1.2238(11) . ?
O3 C2 1.3104(11) . ?
O3 H2 1.065(12) . ?
O4 C2 1.2153(12) . ?
O5 C6 1.3504(11) . ?
O5 C3 1.3511(11) . ?
C1 C4 1.4621(12) . ?
C2 C5 1.4734(12) . ?
C3 C4 1.3568(12) . ?
C3 H3 0.9300 . ?
C4 C5 1.4388(14) . ?
C5 C6 1.3562(12) . ?
C6 H4 0.9300 . ?

loop_
_geom_angle_atom_site_label_1
_geom_angle_atom_site_label_2
_geom_angle_atom_site_label_3
_geom_angle
_geom_angle_site_symmetry_1
_geom_angle_site_symmetry_3
_geom_angle_publ_flag
C1 O1 H1 109.2(6) . . ?
C2 O3 H2 110.8(9) . . ?
C6 O5 C3 107.41(9) . . ?
O2 C1 O1 122.41(8) . . ?
O2 C1 C4 122.67(9) . . ?
O1 C1 C4 114.91(8) . . ?
O4 C2 O3 119.62(8) . . ?
O4 C2 C5 121.46(8) . . ?
O3 C2 C5 118.92(8) . . ?
O5 C3 C4 110.42(8) . . ?
O5 C3 H3 124.8 . . ?
C4 C3 H3 124.8 . . ?
C3 C4 C5 105.89(7) . . ?
C3 C4 C1 125.04(8) . . ?
C5 C4 C1 129.07(7) . . ?
C6 C5 C4 105.71(7) . . ?
C6 C5 C2 122.15(8) . . ?
C4 C5 C2 132.14(7) . . ?
O5 C6 C5 110.59(8) . . ?
O5 C6 H4 124.7 . . ?
C5 C6 H4 124.7 . . ?

loop_
_geom_torsion_atom_site_label_1
_geom_torsion_atom_site_label_2
_geom_torsion_atom_site_label_3
_geom_torsion_atom_site_label_4
_geom_torsion
_geom_torsion_site_symmetry_1
_geom_torsion_site_symmetry_2
_geom_torsion_site_symmetry_3
_geom_torsion_site_symmetry_4
_geom_torsion_publ_flag
C6 O5 C3 C4 -0.14(13) . . . . ?
O5 C3 C4 C5 0.19(10) . . . . ?
O5 C3 C4 C1 179.43(8) . . . . ?
O2 C1 C4 C3 -175.23(9) . . . . ?
O1 C1 C4 C3 4.63(14) . . . . ?
O2 C1 C4 C5 3.82(14) . . . . ?
O1 C1 C4 C5 -176.32(8) . . . . ?
C3 C4 C5 C6 -0.18(8) . . . . ?
C1 C4 C5 C6 -179.37(9) . . . . ?
C3 C4 C5 C2 179.38(10) . . . . ?
C1 C4 C5 C2 0.19(12) . . . . ?
O4 C2 C5 C6 -3.37(15) . . . . ?
O3 C2 C5 C6 176.20(9) . . . . ?
O4 C2 C5 C4 177.14(9) . . . . ?
O3 C2 C5 C4 -3.30(14) . . . . ?
C3 O5 C6 C5 0.02(13) . . . . ?
C4 C5 C6 O5 0.10(10) . . . . ?
C2 C5 C6 O5 -179.51(8) . . . . ?

loop_
_geom_hbond_atom_site_label_D
_geom_hbond_atom_site_label_H
_geom_hbond_atom_site_label_A
_geom_hbond_site_symmetry_D
_geom_hbond_site_symmetry_H
_geom_hbond_site_symmetry_A
_geom_hbond_distance_DA
_geom_hbond_distance_DH
_geom_hbond_distance_HA
_geom_hbond_angle_DHA
_geom_hbond_publ_flag
O1 H1 O4 . . 2_645 2.6500(11) 1.025(11) 1.625(11) 179.0(9) no
O3 H2 O2 . . . 2.5435(10) 1.065(12) 1.481(12) 175.3(15) no
O3 H2 O5 . . 4_666 2.8559(10) 1.065(12) 2.516(16) 97.4(9) no

# start Validation Reply Form
_vrf_PLAT110_FDC-alpha           
;
PROBLEM: ADDSYM Detects Potential Lattice Translation ...          ? Check 
RESPONSE: ...
;
_vrf_PLAT112_FDC-alpha           
;
PROBLEM: ADDSYM Detects New (Pseudo) Symm. Elem       c/2        100 %Fit  
RESPONSE: ...
;
_vrf_PLAT113_FDC-alpha           
;
PROBLEM: ADDSYM Suggests Possible Pseudo/New  Space Group      P21/m Check 
RESPONSE: These sets of pseudo-symmetries are intrinsic observation because 
          this crystal is potentially antiferroelectric.
;
# end Validation Reply Form
#==============================================================================


# Additional structures and associated data_? identifiers
# should be added at this point if there is more than one 
# structure analysis in the CIF.

_shelx_res_file                  
;
TITL xcalibur
    shelxl.res
    created by SHELXL-2018/3 at 14:22:12 on 18-Feb-2021
CELL  0.71073 6.04860 14.40960 7.33910 90.00000 92.53800 90.00000
ZERR  4 0.00030 0.00060 0.00040 0.00000 0.00400 0.00000
LATT 1
SYMM    -X, .50+Y, .50-Z
SFAC C H O
UNIT 24 16 20
L.S. 10
FMAP 2
PLAN 5
WPDB -2
HTAB
BOND $H
CONF
LIST 4
TEMP 23.0
ACTA
SIZE 0.350 0.280 0.150
WGHT    0.080900    0.020600
EXTI    0.039972
FVAR       0.73727
O1    3    0.335894    0.048418    0.186919    11.00000    0.04847    0.03731 =
         0.08690   -0.00108   -0.02760    0.00050
O2    3    0.543442    0.164808    0.291656    11.00000    0.03551    0.04169 =
         0.06680    0.00109   -0.01961   -0.00010
O3    3    0.540705    0.341312    0.287297    11.00000    0.03530    0.04178 =
         0.06711   -0.00211   -0.01999   -0.00183
O4    3    0.322013    0.450963    0.180505    11.00000    0.05073    0.03832 =
         0.08715    0.00153   -0.02590   -0.00105
O5    3   -0.122119    0.244471    0.014067    11.00000    0.03048    0.04872 =
         0.05836   -0.00045   -0.01612    0.00028
C1    1    0.374204    0.136317    0.212938    11.00000    0.03104    0.03832 =
         0.04334    0.00116   -0.00725    0.00043
C2    1    0.356538    0.368577    0.202962    11.00000    0.03267    0.03864 =
         0.04588   -0.00183   -0.00807   -0.00281
C3    1    0.002809    0.170300    0.064495    11.00000    0.03334    0.04320 =
         0.05071   -0.00106   -0.01144   -0.00163
AFIX  43
H3    2   -0.040112    0.108747    0.048680    11.00000   -1.20000
AFIX   0
C4    1    0.199719    0.198297    0.141463    11.00000    0.02920    0.03968 =
         0.03645    0.00008   -0.00603    0.00019
C5    1    0.194794    0.298115    0.138486    11.00000    0.02949    0.03927 =
         0.03616   -0.00050   -0.00517   -0.00045
C6    1   -0.004474    0.321350    0.059463    11.00000    0.03293    0.04274 =
         0.04856    0.00002   -0.00971    0.00054
AFIX  43
H4    2   -0.053322    0.381835    0.039331    11.00000   -1.20000
AFIX   0
H1    2    0.467673    0.010845    0.239545    11.00000    0.08499
H2    2    0.549121    0.267538    0.292977    11.00000    0.07777
HKLF 4


REM  xcalibur
REM wR2 = 0.1228, GooF = S = 1.094, Restrained GooF = 1.094 for all data
REM R1 = 0.0345 for 1186 Fo > 4sig(Fo) and 0.0400 for all 1459 data
REM 109 parameters refined using 0 restraints

END

WGHT      0.0808      0.0208

REM Instructions for potential hydrogen bonds
EQIV $1 -x+1, y-1/2, -z+1/2
HTAB O1 O3_$1
HTAB O1 O4_$1
HTAB O3 O2

REM Highest difference peak  0.241,  deepest hole -0.212,  1-sigma level  0.040
Q1    1   0.2781  0.3318  0.1693  11.00000  0.05    0.24
Q2    1   0.2811  0.1708  0.1718  11.00000  0.05    0.24
Q3    1   0.1275  0.3176  0.0777  11.00000  0.05    0.21
Q4    1   0.1326  0.1833  0.0745  11.00000  0.05    0.21
Q5    1   0.2145  0.2496  0.1226  11.00000  0.05    0.16
;

_shelx_res_checksum              84560

_shelx_hkl_file                  
;
   0   0   1    0.14    0.02
   0   0  -1    0.22    0.02
   0   0   2 1678.98   19.96
   0   0  -2 1674.76   19.97
   0   0   3    0.01    0.05
   0   0  -3   -0.00    0.05
   0   0   3    0.11    0.05
   0   0   4  151.44    1.82
   0   0  -4  151.82    1.83
   0   0   4  153.58    1.81
   0   0   5    0.10    0.08
   0   0  -5    0.04    0.07
   0   0   5    0.02    0.08
   0   0  -6   51.93    0.75
   0   0   6   52.65    0.72
   0   0   6   53.17    0.75
   0   0  -7    0.03    0.10
   0   0   7   -0.07    0.11
   0   0  -8   11.02    0.30
   0   1  -1    0.07    0.03
   0   1   1    0.10    0.03
   0  -1  -1    0.05    0.03
   0   1  -2 1666.45   19.45
   0   1   2 1702.91   19.42
   0   1   2 1791.43   19.44
   0  -1   2 1667.93   19.44
   0  -1  -2 1671.47   19.42
   0  -1  -2 1796.36   19.43
   0   1  -3    1.13    0.08
   0   1   3    1.30    0.07
   0   1   3    1.37    0.08
   0  -1  -3    1.13    0.06
   0  -1   3    1.15    0.08
   0   1  -4  102.70    1.31
   0   1   4  103.95    1.28
   0  -1   4  103.12    1.30
   0  -1  -4  105.87    1.28
   0   1   5    0.10    0.08
   0   1   5    0.18    0.09
   0   1  -5   -0.01    0.08
   0  -1   5    0.08    0.09
   0  -1  -5    0.03    0.07
   0  -1   5    0.09    0.08
   0   1  -6    0.03    0.10
   0   1   6    0.06    0.09
   0   1   6    0.04    0.11
   0  -1  -6   -0.02    0.08
   0  -1   6   -0.05    0.10
   0  -1   6    0.13    0.09
   0   1   7    0.65    0.12
   0   1  -7    0.58    0.12
   0  -1  -7    0.48    0.10
   0  -1   7    0.73    0.11
   0   1  -8   14.51    0.36
   0  -1  -8   15.68    0.35
   0   2   0 2236.19   25.27
   0  -2   0 2233.29   25.27
   0   2  -1    0.56    0.04
   0   2   1    0.51    0.06
   0  -2   1    0.46    0.04
   0  -2  -1    0.46    0.06
   0   2   2  595.34    6.77
   0   2   2  594.73    6.82
   0   2  -2  597.59    6.83
   0  -2   2  599.41    6.83
   0  -2   2  594.53    6.79
   0  -2  -2  600.30    6.77
   0  -2  -2  598.23    6.81
   0   2   3   -0.02    0.04
   0   2  -3   -0.02    0.06
   0   2   3   -0.02    0.08
   0  -2  -3   -0.03    0.04
   0  -2   3   -0.05    0.06
   0  -2  -3   -0.06    0.06
   0   2   4   19.95    0.33
   0   2  -4   19.57    0.35
   0   2   4   20.77    0.31
   0  -2  -4   20.15    0.30
   0  -2   4   20.15    0.35
   0   2  -5    0.91    0.10
   0   2   5    1.17    0.09
   0   2   5    1.13    0.11
   0  -2   5    1.23    0.11
   0  -2  -5    1.09    0.08
   0   2   6    0.22    0.09
   0   2  -6    0.55    0.11
   0   2   6    0.32    0.12
   0  -2   6    0.26    0.08
   0  -2  -6    0.12    0.08
   0  -2   6    0.36    0.12
   0   2  -7    0.34    0.12
   0   2   7    0.34    0.13
   0  -2   7    0.37    0.10
   0  -2  -7    0.43    0.09
   0   2  -8    5.09    0.23
   0   2  -9   -0.01    0.13
   0   3   0    0.15    0.03
   0   3   0    0.22    0.08
   0  -3   0    0.13    0.03
   0   3  -1    2.01    0.08
   0  -3   1    1.96    0.08
   0  -3  -1    2.04    0.11
   0  -3   1    2.05    0.09
   0   3   2   51.95    0.67
   0  -3   2   50.95    0.64
   0  -3  -2   52.30    0.67
   0   3  -3    0.99    0.08
   0   3   3    0.97    0.05
   0   3   3    1.07    0.10
   0  -3   3    1.14    0.09
   0  -3  -3    0.97    0.08
   0  -3   3    1.05    0.06
   0  -3  -3    1.02    0.04
   0   3  -4  305.19    3.63
   0   3   4  307.17    3.60
   0   3   4  310.06    3.54
   0  -3   4  306.13    3.55
   0  -3  -4  308.53    3.54
   0  -3  -4  306.63    3.59
   0  -3   4  307.25    3.62
   0   3   5    0.11    0.07
   0   3   5    0.18    0.12
   0   3  -5    0.20    0.09
   0  -3  -5    0.13    0.05
   0  -3   5    0.17    0.10
   0   3   6   41.08    0.63
   0   3  -6   39.30    0.65
   0   3   6   40.33    0.57
   0  -3   6   39.95    0.56
   0  -3   6   42.33    0.57
   0  -3  -6   42.45    0.58
   0   3   7   -0.02    0.14
   0   3  -7   -0.10    0.11
   0  -3  -7   -0.02    0.08
   0  -3   7   -0.11    0.09
   0   3  -8   12.02    0.35
   0   3  -9    0.24    0.14
   0   4   0  253.57    2.89
   0   4   0  254.46    2.91
   0  -4   0  252.18    2.89
   0   4  -1    4.04    0.11
   0   4  -1    4.17    0.12
   0  -4  -1    4.09    0.13
   0  -4   1    4.21    0.11
   0  -4   1    4.17    0.13
   0  -4  -1    4.13    0.07
   0   4   2  830.49    9.46
   0   4  -2  829.72    9.43
   0  -4  -2  826.79    9.46
   0  -4   2  826.61    9.43
   0   4  -3    0.06    0.08
   0   4   3    0.02    0.10
   0   4   3    0.06    0.03
   0  -4  -3    0.09    0.08
   0  -4  -3    0.06    0.02
   0  -4   3   -0.06    0.08
   0  -4   3    0.09    0.07
   0   4  -4   44.02    0.65
   0   4   4   43.47    0.63
   0   4   4   42.98    0.54
   0  -4  -4   43.47    0.62
   0  -4   4   44.72    0.58
   0  -4   4   42.03    0.63
   0  -4  -4   44.53    0.54
   0   4   5    1.68    0.16
   0   4   5    1.37    0.08
   0   4  -5    1.51    0.13
   0  -4  -5    1.46    0.07
   0  -4   5    1.43    0.13
   0  -4   5    1.47    0.09
   0   4   6   42.46    0.58
   0   4   6   45.27    0.68
   0   4  -6   43.28    0.70
   0  -4   6   44.89    0.60
   0  -4  -6   45.29    0.59
   0   4   7    0.05    0.15
   0   4  -7    0.05    0.12
   0  -4   7    0.14    0.09
   0   4  -8   19.23    0.45
   0   4  -9    0.12    0.14
   0   5   0    0.02    0.04
   0   5   0    0.08    0.10
   0  -5   0    0.04    0.04
   0  -5   0    0.05    0.10
   0   5  -1    0.49    0.06
   0   5   1    0.52    0.03
   0   5  -1    0.55    0.09
   0   5   1    0.50    0.07
   0  -5  -1    0.57    0.04
   0  -5   1    0.52    0.06
   0  -5   1    0.34    0.10
   0   5  -2  247.22    2.91
   0   5   2  248.00    2.94
   0  -5   2  251.46    2.94
   0  -5   2  248.42    2.91
   0  -5  -2  254.50    2.94
   0   5   3    0.22    0.12
   0  -5  -3    0.05    0.08
   0  -5   3    0.18    0.09
   0   5   4  387.79    4.47
   0   5  -4  391.43    4.50
   0   5   4  378.39    4.33
   0  -5   4  372.50    4.49
   0  -5   4  390.07    4.48
   0  -5   4  383.84    4.41
   0  -5  -4  385.98    4.46
   0   5   5    1.22    0.17
   0   5  -5    1.05    0.12
   0   5   5    1.23    0.06
   0  -5  -5    1.20    0.12
   0  -5   5    1.25    0.14
   0  -5   5    1.15    0.10
   0   5   6    4.66    0.23
   0   5  -6    4.65    0.21
   0  -5   6    4.77    0.15
   0  -5   6    4.32    0.22
   0   5   7    0.67    0.18
   0   5  -7    0.71    0.14
   0  -5   7    0.62    0.16
   0   5   8    1.98    0.23
   0   5  -8    2.11    0.20
   0  -5   8    2.26    0.22
   0   5  -9    0.08    0.15
   0  -5   9   -0.02    0.19
   0   6   0 1186.57   13.58
   0   6   0 1191.66   13.54
   0  -6   0 1186.72   13.57
   0  -6   0 1197.86   13.54
   0   6   1    6.46    0.16
   0   6   1    6.64    0.12
   0   6  -1    6.79    0.18
   0   6  -1    6.52    0.16
   0  -6   1    6.65    0.18
   0  -6  -1    6.69    0.12
   0  -6   1    6.59    0.16
   0  -6  -1    6.84    0.17
   0   6   2  522.13    6.01
   0   6  -2  521.87    6.03
   0   6   2  522.58    6.03
   0   6  -2  520.87    6.00
   0  -6  -2  523.14    6.02
   0  -6   2  521.07    5.99
   0  -6   2  518.91    6.02
   0   6   3   11.33    0.28
   0  -6  -3   11.94    0.26
   0  -6   3   11.56    0.24
   0   6   4    0.05    0.16
   0   6  -4   -0.12    0.11
   0  -6   4    0.05    0.12
   0  -6   4    0.18    0.10
   0  -6  -4    0.01    0.11
   0  -6   4    0.05    0.10
   0   6   5    0.09    0.16
   0   6  -5    0.13    0.11
   0  -6  -5    0.09    0.11
   0  -6   5    0.20    0.11
   0  -6   5   -0.01    0.14
   0   6  -6   34.90    0.63
   0   6   6   36.82    0.62
   0  -6   6   36.47    0.64
   0   6  -7    0.67    0.15
   0   6   7    0.88    0.21
   0  -6   7    0.95    0.18
   0   6  -8   13.60    0.39
   0   6   8   12.95    0.38
   0  -6   8   13.29    0.41
   0   6  -9    0.32    0.16
   0  -6   9    0.02    0.19
   0   7   0   -0.01    0.06
   0   7   0    0.02    0.13
   0  -7   0    0.16    0.06
   0  -7   0    0.04    0.09
   0  -7   0    0.07    0.12
   0   7  -1   -0.04    0.06
   0   7   1   -0.04    0.08
   0   7  -1    0.04    0.11
   0   7   1    0.01    0.04
   0  -7  -1    0.03    0.04
   0  -7   1    0.04    0.07
   0  -7   1    0.05    0.12
   0  -7  -1   -0.07    0.08
   0   7  -2  278.95    3.30
   0   7   2  279.82    3.31
   0   7  -2  283.04    3.27
   0   7   2  271.48    3.28
   0  -7  -2  286.21    3.30
   0  -7   2  279.12    3.27
   0  -7  -2  278.44    3.18
   0  -7   2  283.25    3.29
   0  -7  -2  277.45    3.18
   0   7   3    4.94    0.22
   0   7  -3    5.08    0.15
   0   7   3    5.06    0.17
   0  -7  -3    4.97    0.18
   0  -7   3    4.88    0.17
   0  -7   3    4.68    0.17
   0   7   4   17.23    0.38
   0  -7   4   17.51    0.32
   0  -7  -4   17.82    0.35
   0  -7   4   17.17    0.37
   0   7   5    1.40    0.20
   0   7  -5    1.70    0.15
   0  -7   5    1.75    0.15
   0  -7   5    1.40    0.16
   0   7  -6   18.87    0.43
   0   7   6   19.31    0.43
   0  -7   6   19.04    0.44
   0   7   7    1.70    0.22
   0   7  -7    1.81    0.18
   0  -7   7    2.11    0.20
   0   7  -8    9.13    0.33
   0   7   8    9.53    0.35
   0  -7   8    9.13    0.35
   0   8   0  381.52    4.43
   0   8   0  377.36    4.38
   0  -8   0  374.02    4.42
   0  -8   0  381.03    4.42
   0  -8   0  377.83    4.37
   0   8  -1    7.45    0.19
   0   8  -1    7.93    0.22
   0   8   1    8.29    0.21
   0   8   1    7.42    0.15
   0  -8  -1    7.73    0.15
   0  -8   1    7.73    0.19
   0  -8  -1    7.92    0.20
   0  -8   1    7.73    0.23
   0   8  -2   70.62    0.94
   0   8   2   68.52    0.96
   0   8   2   67.52    0.92
   0   8  -2   68.34    0.91
   0  -8   2   68.32    0.91
   0  -8   2   68.56    0.92
   0  -8  -2   69.51    0.81
   0  -8  -2   67.73    0.82
   0  -8  -2   69.37    0.94
   0   8  -3    0.08    0.08
   0   8   3   -0.16    0.18
   0   8   3   -0.04    0.10
   0   8  -3    0.06    0.09
   0  -8  -3   -0.04    0.12
   0  -8   3   -0.04    0.09
   0  -8   3    0.05    0.13
   0   8   4  173.04    2.13
   0  -8   4  170.67    2.05
   0   8   5    0.01    0.19
   0   8  -5    0.01    0.12
   0  -8   5    0.17    0.14
   0  -8   5    0.18    0.15
   0   8   6    0.12    0.22
   0   8  -6    0.29    0.14
   0  -8   6    0.16    0.17
   0   8   7    0.44    0.21
   0   8  -7    0.23    0.14
   0  -8   7    0.09    0.18
   0   8  -8    0.67    0.18
   0   8   8    0.70    0.24
   0  -8   8    1.17    0.22
   0   9   0   -0.04    0.11
   0   9   0   -0.00    0.06
   0  -9   0    0.00    0.14
   0  -9   0   -0.03    0.07
   0   9   1    1.39    0.13
   0   9  -1    1.46    0.15
   0   9   1    1.56    0.08
   0   9  -1    1.42    0.10
   0  -9  -1    1.39    0.12
   0  -9  -1    1.53    0.08
   0  -9   1    1.52    0.10
   0  -9   1    1.47    0.16
   0   9  -2   12.93    0.29
   0   9   2   13.54    0.29
   0   9  -2   13.31    0.29
   0  -9   2   13.24    0.30
   0  -9  -2   13.27    0.31
   0  -9  -2   13.28    0.20
   0  -9  -2   12.96    0.20
   0  -9   2   13.04    0.28
   0   9  -3    4.18    0.18
   0   9   3    4.49    0.24
   0   9  -3    4.66    0.17
   0  -9   3    4.48    0.21
   0   9  -4   28.62    0.53
   0   9   4   28.89    0.55
   0  -9   4   29.21    0.48
   0   9   5    1.21    0.23
   0  -9   5    1.00    0.18
   0  -9   5    1.40    0.16
   0   9   6   49.23    0.82
   0   9  -6   48.36    0.83
   0  -9   6   48.60    0.82
   0   9   7    0.57    0.24
   0   9  -7    0.31    0.16
   0  -9   7    0.74    0.19
   0   9  -8    7.96    0.34
   0   9   8    8.08    0.37
   0  -9   8    8.52    0.35
   0  10   0  671.24    7.75
   0  10   0  668.75    7.78
   0  10   0  684.76    7.81
   0 -10   0  662.98    7.73
   0 -10   0  663.13    7.80
   0  10   1    7.36    0.28
   0  10   1    7.12    0.22
   0  10  -1    7.87    0.21
   0  10  -1    7.50    0.25
   0 -10  -1    7.21    0.23
   0 -10   1    7.55    0.20
   0 -10   1    7.38    0.25
   0 -10  -1    7.57    0.17
   0 -10  -1    6.85    0.24
   0  10  -2  162.12    2.05
   0  10  -2  165.27    2.04
   0 -10  -2  164.69    1.92
   0 -10   2  161.76    2.03
   0 -10  -2  165.90    1.92
   0 -10   2  166.72    2.04
   0  10  -3    0.57    0.12
   0  10  -3    0.68    0.12
   0  10   3    0.19    0.21
   0 -10   3    0.62    0.18
   0  10   4  145.53    1.95
   0  10  -4  151.70    1.94
   0 -10   4  150.56    1.86
   0  10   5    2.24    0.26
   0 -10   5    2.50    0.22
   0  10   6    1.16    0.26
   0  10  -6    1.04    0.17
   0 -10   6    1.12    0.20
   0  10   7    0.07    0.25
   0  10  -7    0.02    0.16
   0 -10   7   -0.02    0.20
   0  10   8    9.86    0.40
   0  10  -8    9.31    0.37
   0 -10   8   10.14    0.39
   0  11   0    0.03    0.07
   0  11   0   -0.03    0.18
   0 -11   0   -0.06    0.08
   0 -11   0    0.09    0.12
   0  11  -1    5.63    0.19
   0  11   1    6.12    0.27
   0  11  -1    5.31    0.24
   0 -11  -1    5.69    0.15
   0 -11   1    5.59    0.18
   0 -11  -1    5.59    0.21
   0 -11   1    5.94    0.23
   0  11  -2   47.17    0.71
   0  11  -2   46.60    0.71
   0 -11  -2   45.11    0.59
   0 -11  -2   47.23    0.60
   0  11  -3    1.93    0.15
   0  11  -3    2.41    0.16
   0  11   3    1.87    0.25
   0  11   4   81.71    1.20
   0  11  -4   80.65    1.18
   0  11  -5    3.25    0.21
   0  11   5    3.79    0.29
   0 -11   5    3.76    0.25
   0  11   6    1.32    0.27
   0 -11   6    2.23    0.23
   0  11   7    1.59    0.27
   0  11  -7    1.13    0.19
   0 -11   7    1.73    0.24
   0  12   0    2.52    0.22
   0  12   0    2.45    0.13
   0 -12   0    2.36    0.13
   0  12  -1    1.59    0.19
   0  12  -1    1.76    0.13
   0  12   1    1.83    0.24
   0 -12   1    1.49    0.17
   0 -12   1    1.58    0.13
   0 -12  -1    1.66    0.10
   0 -12  -1    1.72    0.16
   0  12  -2   82.25    1.14
   0  12  -2   81.90    1.14
   0 -12  -2   81.89    1.01
   0  12   3    2.96    0.27
   0  12  -3    3.00    0.18
   0  12  -3    2.74    0.18
   0  12   4   43.58    0.80
   0  12  -4   45.54    0.71
   0  12  -4   45.84    0.78
   0  12   5    2.91    0.30
   0  12  -5    3.07    0.22
   0 -12   5    2.93    0.24
   0  12   6   13.38    0.44
   0 -12   6   12.84    0.42
   0  12  -7    0.33    0.18
   0  12   7   -0.09    0.28
   0 -12   7   -0.06    0.21
   0  13   0   -0.23    0.20
   0  13   0    0.02    0.08
   0 -13   0   -0.07    0.13
   0 -13   0   -0.02    0.08
   0  13  -1   10.12    0.33
   0  13   1    9.92    0.35
   0  13  -1   10.64    0.27
   0 -13   1   10.90    0.32
   0  13  -2   52.96    0.83
   0  13  -2   54.63    0.83
   0 -13  -2   52.07    0.68
   0  13  -3    0.65    0.16
   0  13   3    0.70    0.26
   0  13  -3    0.88    0.17
   0  13  -4  179.36    2.35
   0  13   4  176.17    2.36
   0  13   5    1.04    0.28
   0  13  -5    1.18    0.19
   0 -13   5    1.39    0.22
   0  13  -6    1.81    0.21
   0  13   6    2.14    0.32
   0 -13   6    2.02    0.24
   0  14   0   27.21    0.57
   0  14   0   27.14    0.47
   0 -14   0   27.13    0.54
   0  14  -1    1.38    0.14
   0  14  -1    1.13    0.19
   0  14   1    0.81    0.23
   0 -14   1    0.92    0.18
   0  14  -2   32.56    0.61
   0  14  -2   32.59    0.59
   0  14  -3    2.14    0.18
   0  14   3    2.12    0.27
   0  14  -4    1.30    0.16
   0  14  -4    0.94    0.18
   0  14   4    0.93    0.28
   0  14   5    0.15    0.27
   0  14  -5    0.74    0.17
   0 -14   5    0.42    0.20
   0  14  -6    0.14    0.18
   0  14   6    0.11    0.27
   0 -14   6   -0.11    0.22
   0  15   0    0.06    0.21
   0 -15   0    0.03    0.15
   0  15  -1    4.21    0.19
   0  15   1    3.75    0.29
   0  15  -1    4.04    0.26
   0 -15   1    4.01    0.24
   0  15  -2   43.44    0.72
   0  15  -2   42.46    0.74
   0 -15   2   41.94    0.75
   0  15   3    1.33    0.28
   0  15  -3    1.15    0.17
   0  15  -3    1.45    0.17
   0  15   4    3.98    0.33
   0  15  -4    4.40    0.23
   0  15  -4    4.26    0.24
   0  15   5   -0.23    0.28
   0  15  -5   -0.02    0.16
   0  16   0    8.04    0.35
   0 -16   0    8.27    0.32
   0  16   1    1.03    0.25
   0  16  -1    0.99    0.20
   0  16  -1    0.76    0.13
   0 -16   1    1.09    0.19
   0  16   2    7.21    0.36
   0  16  -2    6.56    0.26
   0  16  -2    6.50    0.29
   0 -16   2    6.82    0.30
   0  16  -3    0.10    0.14
   0  16  -3    0.17    0.17
   0  16   3   -0.01    0.25
   0  16  -4    0.31    0.15
   0  16  -4    0.35    0.16
   0  16   4    0.27    0.27
   0  17   0   -0.17    0.21
   0 -17   0   -0.03    0.17
   0  17  -1    0.06    0.21
   0  17   1    0.16    0.24
   0 -17   1    0.09    0.17
   0  17   2    4.35    0.33
   0  17  -2    4.53    0.27
   0  17  -2    4.51    0.23
   0 -17   2    4.83    0.28
   0  17  -3    1.88    0.19
   0  17  -3    2.09    0.20
   0  18   0    0.20    0.23
   0 -18   0    0.79    0.19
   0  18   1    0.28    0.24
   0  18  -1    0.26    0.21
   0 -18   1    0.23    0.18
   0  18  -2    0.97    0.21
   0  18   2    1.35    0.28
   0 -18   2    1.63    0.22
   1   0  -8    1.63    0.14
   1   0  -7    0.02    0.10
  -1   0   6   -0.07    0.10
  -1   0   6    0.48    0.12
  -1   0   5   -0.04    0.08
   1   0  -5    0.10    0.09
  -1   0   5   -0.01    0.10
   1   0  -4 1443.90   16.32
  -1   0   4 1424.18   16.25
  -1   0   4 1444.64   16.31
  -1   0   3   -0.11    0.08
   1   0  -3    0.05    0.07
  -1   0   3   -0.06    0.05
   1   0  -2 9974.00  112.91
  -1   0   2 9999.99  112.90
   1   0  -1    0.13    0.07
   1   0  -1   -0.01    0.03
  -1   0   1    0.07    0.06
   1   0   1    0.10    0.05
   1   0   2  872.69    9.93
   1   0   3   -0.01    0.06
   1   0   4  510.61    5.94
  -1   0  -4  522.86    5.95
  -1   0  -5    0.01    0.08
   1   0   5    0.00    0.08
   1   0   5   -0.03    0.09
  -1   0  -6   20.69    0.38
   1   0   6   20.99    0.39
   1   0   6   21.03    0.38
   1   0   7   -0.01    0.12
   1   0   8    6.25    0.23
   1   1  -8    0.13    0.11
   1  -1  -8    0.19    0.11
  -1   1   7   -0.05    0.12
  -1   1   7   -0.12    0.12
   1   1  -7    0.06    0.11
   1  -1  -7   -0.04    0.10
   1   1  -6    8.84    0.25
  -1   1   6    8.05    0.20
  -1   1   6    8.57    0.22
  -1  -1   6    9.03    0.25
  -1  -1   6    8.36    0.17
   1  -1  -6    9.18    0.23
  -1   1   5    0.21    0.10
  -1   1   5    0.10    0.09
   1   1  -5    0.08    0.09
   1  -1  -5    0.13    0.08
  -1  -1   5    0.15    0.06
  -1  -1   5    0.21    0.10
  -1   1   4  472.60    5.37
   1   1  -4  467.99    5.44
  -1   1   4  467.34    5.41
   1  -1  -4  471.36    5.42
  -1  -1   4  474.39    5.43
  -1  -1   4  466.91    5.34
  -1   1   3    0.69    0.07
  -1   1   3    0.55    0.08
   1   1  -3    0.81    0.09
  -1  -1   3    0.72    0.09
   1  -1  -3    0.74    0.07
   1  -1  -3    0.73    0.06
  -1   1   2 2401.01   27.18
  -1   1   2 2405.05   27.20
   1   1  -2 2401.31   27.22
  -1  -1   2 2427.73   27.22
   1  -1  -2 2397.40   27.18
   1  -1  -2 2387.92   27.20
  -1   1   1    0.24    0.04
  -1   1   1    0.25    0.06
   1  -1  -1    0.25    0.06
   1  -1  -1    0.29    0.06
  -1   1   0  745.17    8.45
  -1  -1   0  746.20    8.46
   1   1   1    2.04    0.06
  -1  -1  -1    1.93    0.06
   1  -1   1    1.97    0.06
   1   1   2   12.50    0.19
   1  -1   2   12.61    0.21
   1   1   3    4.64    0.14
   1   1   3    4.74    0.11
  -1   1  -3    4.37    0.13
   1  -1   3    4.98    0.13
   1   1   4   89.60    1.10
   1   1   4   89.95    1.13
  -1   1  -4   85.94    1.13
   1  -1   4   88.29    1.12
   1   1   5    6.33    0.17
  -1   1  -5    5.93    0.18
   1   1   5    6.30    0.19
   1  -1   5    6.32    0.18
  -1   1  -6   81.78    1.09
   1   1   6   80.81    1.08
   1   1   6   78.78    1.04
   1  -1   6   79.52    1.06
   1  -1   6   78.69    1.06
   1   1   7    1.18    0.14
  -1   1  -7    1.18    0.13
   1  -1   7    1.55    0.14
   1   1   8    2.79    0.19
   1   2  -9    0.20    0.14
   1   2  -8    0.56    0.13
   1   2  -7    0.12    0.12
  -1   2   7    0.12    0.14
   1  -2  -7   -0.03    0.09
  -1   2   6   12.95    0.27
   1   2  -6   13.61    0.32
  -1   2   6   13.01    0.27
  -1  -2   6   13.20    0.21
  -1  -2   6   13.22    0.20
  -1   2   5   -0.10    0.09
  -1   2   5    0.08    0.11
   1   2  -5    0.03    0.09
  -1  -2   5    0.06    0.04
  -1  -2   5   -0.00    0.05
   1  -2  -5    0.00    0.08
  -1  -2   5   -0.01    0.11
  -1   2   4    0.04    0.09
  -1   2   4   -0.06    0.10
   1   2  -4   -0.02    0.10
  -1  -2   4    0.09    0.04
   1  -2  -4   -0.00    0.08
  -1  -2   4    0.09    0.04
  -1  -2   4    0.14    0.11
   1  -2  -4    0.11    0.07
  -1   2   3    0.49    0.07
  -1   2   3    0.46    0.09
   1   2  -3    0.54    0.08
   1  -2  -3    0.57    0.07
   1  -2  -3    0.55    0.07
  -1  -2   3    0.63    0.09
   1   2  -2  589.32    6.73
  -1   2   2  588.89    6.70
  -1   2   2  588.34    6.70
   1  -2  -2  588.64    6.70
   1  -2  -2  584.71    6.70
   1   2  -1    1.52    0.06
  -1   2   1    1.56    0.08
  -1   2   1    1.35    0.06
  -1  -2   1    1.47    0.05
  -1  -2   1    1.44    0.07
   1  -2  -1    1.34    0.09
   1  -2  -1    1.43    0.07
   1   2   0 1061.87   11.99
  -1   2   0 1054.44   12.01
   1   2   0 1063.73   12.01
  -1   2   0 1059.92   12.00
   1   2   0 1055.91   12.01
   1  -2   0 1039.48   12.02
  -1  -2   0 1051.04   12.01
   1  -2   0 1062.86   12.01
  -1  -2   0 1063.38   11.99
  -1  -2   0 1059.61   12.01
   1  -2   0 1065.91   12.00
   1   2   1    2.70    0.07
  -1   2  -1    2.47    0.07
  -1  -2  -1    2.44    0.07
   1  -2   1    2.52    0.08
   1   2   2  531.64    6.15
   1   2   2  537.80    6.10
  -1   2  -2  533.27    6.15
   1  -2   2  536.76    6.13
   1  -2   2  538.58    6.15
  -1   2  -3    5.46    0.15
   1   2   3    5.35    0.11
   1   2   3    5.93    0.16
   1  -2   3    5.84    0.15
   1   2   4   21.49    0.37
  -1   2  -4   20.98    0.36
   1   2   4   21.39    0.32
   1  -2   4   20.24    0.36
  -1   2  -5    0.21    0.09
   1   2   5    0.19    0.07
   1   2   5    0.25    0.10
   1  -2   5    0.30    0.09
  -1   2  -6   96.03    1.29
   1   2   6   97.34    1.22
   1   2   6   95.63    1.27
  -1   2  -7    0.20    0.11
   1   2   7    0.03    0.14
   1  -2   7    0.18    0.11
  -1   2  -8    0.19    0.13
   1   2   8    0.16    0.15
   1   3  -9   -0.07    0.13
   1   3  -8    2.85    0.19
   1   3  -7   -0.08    0.12
  -1   3   7    0.13    0.15
   1  -3  -7   -0.05    0.08
   1   3  -6   32.81    0.58
  -1   3   6   32.78    0.50
  -1  -3   6   33.39    0.43
  -1  -3   6   33.48    0.43
   1   3  -5   -0.01    0.10
  -1   3   5    0.04    0.09
  -1   3   5   -0.02    0.13
   1  -3  -5    0.03    0.07
   1  -3  -5    0.07    0.07
  -1  -3   5    0.08    0.05
  -1  -3   5    0.04    0.04
  -1  -3   5    0.14    0.11
  -1   3   4   38.57    0.54
  -1   3   4   38.25    0.51
   1   3  -4   38.54    0.58
   1  -3  -4   38.43    0.53
  -1  -3   4   37.01    0.57
  -1  -3   4   37.86    0.46
   1  -3  -4   37.55    0.52
   1   3  -3    0.72    0.09
  -1   3   3    0.62    0.06
  -1   3   3    0.66    0.10
  -1  -3   3    0.69    0.05
   1  -3  -3    0.77    0.09
  -1  -3   3    0.73    0.09
   1  -3  -3    0.72    0.06
   1   3  -2   78.81    0.93
  -1   3   2   79.07    0.95
  -1   3   2   79.05    0.98
  -1  -3   2   81.85    0.93
   1  -3  -2   78.40    0.95
   1  -3  -2   77.89    0.97
   1   3  -1    3.74    0.11
   1   3  -1    3.84    0.10
  -1   3   1    3.82    0.13
  -1   3   1    3.89    0.09
   1   3  -1    3.79    0.10
   1  -3  -1    3.99    0.10
  -1  -3   1    3.86    0.11
  -1  -3   1    4.01    0.12
   1  -3  -1    3.93    0.13
  -1  -3   1    3.92    0.09
   1   3   0 1094.96   12.39
   1   3   0 1091.53   12.40
   1   3   0 1086.21   12.41
  -1   3   0 1093.67   12.40
  -1  -3   0 1093.09   12.39
   1  -3   0 1098.30   12.40
  -1  -3   0 1081.81   12.40
   1  -3   0 1101.86   12.40
  -1  -3   0 1090.96   12.41
  -1   3  -1    2.45    0.09
   1   3   1    2.27    0.08
   1   3   1    2.38    0.07
   1  -3   1    2.17    0.09
   1  -3   1    2.30    0.09
  -1  -3  -1    2.56    0.07
   1   3   2  721.03    8.23
   1   3   2  718.60    8.16
  -1   3  -2  725.02    8.23
  -1  -3  -2  715.39    8.22
   1  -3   2  719.14    8.21
   1  -3   2  719.36    8.22
   1   3   3    1.26    0.11
   1   3   3    1.25    0.05
   1   3   3    1.38    0.06
  -1   3  -3    1.24    0.09
   1  -3   3    1.32    0.10
   1  -3   3    1.16    0.09
   1   3   4  352.52    4.04
   1   3   4  340.34    3.96
  -1   3  -4  343.62    4.05
   1  -3   4  346.13    4.04
   1   3   5    0.08    0.11
   1   3   5    0.02    0.06
  -1   3  -5    0.04    0.09
   1  -3   5    0.11    0.09
   1   3   6    0.16    0.09
  -1   3  -6    0.11    0.13
   1   3   6    0.34    0.16
   1   3   7    0.54    0.15
  -1   3  -7    0.48    0.12
   1   3   8   10.87    0.32
  -1   3  -8   11.25    0.33
   1   4  -9    0.29    0.15
   1   4  -8    7.01    0.27
   1   4  -7   -0.06    0.13
  -1   4   7    0.10    0.16
   1  -4  -7   -0.01    0.08
   1   4  -6   14.79    0.35
  -1   4   6   14.72    0.32
  -1   4   6   14.36    0.27
   1  -4  -6   14.70    0.27
  -1  -4   6   14.98    0.22
  -1  -4   6   14.45    0.21
   1   4  -5    0.07    0.10
  -1   4   5    0.15    0.14
  -1   4   5   -0.01    0.08
   1  -4  -5    0.05    0.06
   1  -4  -5   -0.05    0.09
  -1  -4   5    0.09    0.07
   1   4  -4  153.44    1.89
  -1   4   4  152.37    1.79
  -1   4   4  149.33    1.84
  -1  -4   4  153.36    1.88
   1  -4  -4  152.43    1.80
   1  -4  -4  152.80    1.84
  -1  -4   4  152.24    1.76
  -1   4   3    3.27    0.09
  -1   4   3    3.24    0.15
   1   4  -3    3.48    0.14
  -1  -4   3    3.01    0.13
  -1  -4   3    3.10    0.09
   1  -4  -3    3.23    0.09
   1  -4  -3    3.21    0.13
   1   4  -2  207.16    2.38
  -1   4   2  205.02    2.38
  -1   4   2  206.24    2.43
   1  -4  -2  204.00    2.42
   1  -4  -2  206.80    2.38
  -1  -4   2  207.65    2.38
  -1  -4   2  206.11    2.44
   1   4  -1    0.12    0.06
   1   4  -1    0.16    0.06
   1   4  -1    0.15    0.07
  -1   4   1    0.11    0.06
  -1   4   1    0.16    0.09
  -1  -4   1    0.10    0.07
   1  -4  -1    0.15    0.10
   1  -4  -1    0.12    0.05
  -1  -4   1    0.23    0.06
  -1  -4   1    0.17    0.07
   1   4   0  896.33   10.18
   1   4   0  893.58   10.18
  -1   4   0  894.72   10.19
   1   4   0  888.15   10.20
   1  -4   0  897.21   10.19
   1  -4   0  900.28   10.19
  -1  -4   0  892.92   10.18
  -1  -4   0  891.88   10.20
  -1  -4   0  903.07   10.18
   1   4   1   -0.01    0.04
  -1   4  -1    0.03    0.06
   1   4   1    0.04    0.06
  -1   4  -1   -0.07    0.07
   1  -4   1    0.04    0.05
   1  -4   1   -0.02    0.07
   1  -4   1   -0.06    0.08
  -1  -4  -1   -0.01    0.04
   1   4   2  313.77    3.57
   1   4   2  305.22    3.66
   1  -4   2  316.59    3.64
  -1  -4  -2  316.35    3.66
   1  -4   2  314.53    3.64
   1   4   3    9.17    0.14
   1   4   3    9.08    0.14
   1   4   3    9.63    0.23
  -1   4  -3    9.28    0.22
   1  -4   3    8.71    0.21
  -1  -4  -3    9.07    0.21
   1  -4   3    8.99    0.21
   1  -4   3    9.24    0.20
   1   4   4   97.56    1.15
   1   4   4   97.80    1.15
  -1   4  -4  100.11    1.28
   1   4   4   99.72    1.27
   1  -4   4   97.04    1.22
   1  -4   4   95.23    1.25
   1  -4   4   96.56    1.26
   1   4   5    0.09    0.13
  -1   4  -5   -0.01    0.09
   1   4   5    0.02    0.06
   1   4   5    0.01    0.05
   1  -4   5    0.08    0.12
   1  -4   5    0.02    0.09
   1   4   6   98.89    1.19
  -1   4  -6   95.62    1.32
   1   4   6   96.20    1.30
   1  -4   6   96.36    1.24
  -1   4  -7    0.20    0.13
   1   4   7    0.18    0.16
  -1   4  -8    2.76    0.20
   1   4   8    2.81    0.22
   1  -4   8    3.35    0.22
   1  -4   9    0.15    0.19
   1   5  -9   -0.01    0.15
  -1  -5   9   -0.10    0.19
   1   5  -8    2.09    0.19
  -1   5   7    0.39    0.17
   1   5  -7    0.36    0.14
  -1   5   6   23.97    0.44
   1   5  -6   23.60    0.48
   1  -5  -6   23.54    0.41
   1  -5  -6   24.05    0.36
  -1  -5   6   23.73    0.32
  -1   5   5    0.20    0.07
   1   5  -5   -0.02    0.11
  -1   5   5    0.25    0.15
  -1  -5   5    0.21    0.08
   1  -5  -5    0.16    0.06
   1  -5  -5    0.22    0.10
  -1   5   4  113.15    1.35
   1   5  -4  113.94    1.47
  -1   5   4  113.71    1.43
  -1  -5   4  111.17    1.46
  -1  -5   4  111.75    1.45
   1  -5  -4  115.84    1.42
  -1  -5   4  114.99    1.35
   1  -5  -4  113.92    1.35
  -1   5   3    0.22    0.13
   1   5  -3    0.24    0.05
  -1   5   3    0.27    0.05
  -1  -5   3    0.20    0.07
   1  -5  -3    0.16    0.10
   1  -5  -3    0.23    0.05
  -1  -5   3    0.26    0.09
  -1   5   2    6.41    0.19
   1   5  -2    6.24    0.17
   1   5  -2    6.71    0.15
  -1   5   2    6.32    0.12
  -1  -5   2    6.61    0.15
   1  -5  -2    6.25    0.18
   1  -5  -2    6.37    0.13
  -1  -5   2    6.27    0.17
  -1  -5   2    6.59    0.17
  -1   5   1    1.29    0.12
  -1   5   1    1.00    0.08
   1   5  -1    1.14    0.08
   1   5  -1    1.31    0.11
   1   5  -1    1.17    0.08
  -1  -5   1    1.13    0.09
   1  -5  -1    1.19    0.13
   1  -5  -1    1.08    0.06
  -1  -5   1    1.05    0.09
  -1  -5   1    1.13    0.08
   1   5   0  142.23    1.71
   1   5   0  144.31    1.71
  -1   5   0  142.58    1.72
   1   5   0  147.38    1.73
   1  -5   0  145.15    1.71
  -1  -5   0  144.37    1.72
  -1  -5   0  145.76    1.70
   1  -5   0  143.04    1.72
  -1  -5   0  145.81    1.73
   1   5   1    1.90    0.09
   1   5   1    2.00    0.12
   1   5   1    1.93    0.06
  -1   5  -1    1.97    0.10
  -1   5  -1    2.01    0.10
  -1  -5  -1    1.88    0.07
   1  -5   1    2.13    0.10
   1  -5   1    1.95    0.12
   1  -5   1    2.13    0.09
   1   5   2 1550.73   17.36
   1   5   2 1524.75   17.28
  -1   5  -2 1536.92   17.36
   1  -5   2 1511.62   17.38
   1  -5   2 1522.42   17.37
  -1  -5  -2 1519.70   17.38
  -1  -5  -2 1527.29   17.28
   1  -5   2 1525.61   17.36
  -1   5  -3    0.55    0.09
   1   5   3    0.44    0.12
   1  -5   3    0.48    0.09
   1  -5   3    0.58    0.10
  -1  -5  -3    0.45    0.09
   1   5   4    0.40    0.13
  -1   5  -4    0.31    0.10
   1   5   4    0.39    0.04
   1   5   4    0.26    0.03
   1  -5   4    0.36    0.09
   1  -5   4    0.28    0.11
   1  -5   4    0.13    0.09
  -1   5  -5    2.63    0.15
   1   5   5    2.59    0.07
   1   5   5    2.57    0.08
   1   5   5    2.67    0.18
   1  -5   5    2.46    0.16
   1  -5   5    2.80    0.14
  -1   5  -6   14.90    0.37
   1   5   6   14.92    0.23
   1  -5   6   15.09    0.36
   1  -5   6   15.67    0.31
  -1   5  -7    0.24    0.13
   1   5   7    0.23    0.18
   1  -5   7    0.17    0.15
  -1   5  -8    0.56    0.15
   1   5   8    0.26    0.19
   1  -5   8    0.14    0.18
   1  -5   9    0.60    0.21
   1   6  -8    2.02    0.21
  -1   6   7   -0.02    0.17
   1   6  -7    0.01    0.14
  -1   6   6    2.99    0.21
   1   6  -6    3.40    0.20
   1  -6  -6    3.32    0.10
   1  -6  -6    3.15    0.16
  -1   6   5    0.74    0.06
   1   6  -5    0.50    0.12
  -1   6   5    0.97    0.17
  -1  -6   5    0.70    0.15
   1  -6  -5    0.60    0.12
  -1  -6   5    0.76    0.10
   1  -6  -5    0.79    0.06
  -1   6   4  177.87    2.18
  -1   6   4  177.95    2.06
   1   6  -4  171.73    2.21
   1  -6  -4  180.80    2.17
  -1  -6   4  180.44    2.09
   1  -6  -4  177.95    2.07
  -1  -6   4  176.79    2.20
  -1   6   3    2.82    0.08
   1   6  -3    3.00    0.11
  -1   6   3    3.36    0.19
   1  -6  -3    3.10    0.09
   1  -6  -3    3.11    0.16
  -1  -6   3    2.95    0.14
  -1  -6   3    3.15    0.13
  -1  -6   3    2.90    0.16
   1   6  -2  643.81    7.41
   1   6  -2  654.75    7.45
  -1   6   2  653.83    7.46
   1   6  -2  650.22    7.46
  -1   6   2  648.35    7.45
  -1  -6   2  645.64    7.45
   1  -6  -2  642.55    7.38
  -1  -6   2  649.25    7.41
  -1  -6   2  648.04    7.45
   1  -6  -2  650.09    7.45
   1   6  -1    4.15    0.15
  -1   6   1    4.20    0.14
  -1   6   1    4.57    0.17
   1   6  -1    4.46    0.14
   1   6  -1    4.24    0.13
   1  -6  -1    4.19    0.11
  -1  -6   1    4.38    0.15
  -1  -6   1    4.27    0.14
   1  -6  -1    4.34    0.11
  -1  -6   1    4.25    0.13
   1  -6  -1    4.26    0.18
  -1   6   0  320.79    3.77
   1   6   0  324.56    3.76
   1   6   0  319.82    3.75
   1   6   0  323.15    3.78
   1  -6   0  327.93    3.75
   1  -6   0  326.19    3.77
  -1  -6   0  321.75    3.77
  -1  -6   0  326.15    3.76
  -1  -6   0  324.84    3.74
  -1   6  -1   40.27    0.56
   1   6   1   37.95    0.49
   1   6   1   38.80    0.54
   1   6   1   38.79    0.57
  -1   6  -1   39.10    0.55
  -1   6  -1   39.42    0.55
   1  -6   1   39.14    0.55
  -1  -6  -1   38.78    0.49
   1  -6   1   39.86    0.55
  -1  -6  -1   38.16    0.56
   1  -6   1   38.78    0.56
  -1  -6  -1   38.82    0.54
  -1   6  -2  195.05    2.29
   1   6   2  192.05    2.28
   1   6   2  189.63    2.20
  -1   6  -2  191.40    2.29
  -1   6  -2  190.36    2.31
  -1  -6  -2  185.47    2.30
  -1  -6  -2  194.00    2.19
   1  -6   2  194.25    2.29
   1  -6   2  190.49    2.30
   1  -6   2  192.53    2.30
   1   6   3    3.40    0.18
   1  -6   3    3.14    0.14
  -1  -6  -3    3.30    0.15
   1  -6   3    3.49    0.16
  -1   6  -4  137.73    1.75
   1   6   4  140.13    1.75
   1  -6   4  134.91    1.72
   1  -6   4  136.85    1.73
   1  -6   4  137.54    1.69
  -1  -6  -4  134.55    1.71
  -1   6  -5    0.13    0.11
   1   6   5   -0.06    0.16
   1  -6   5   -0.02    0.10
   1  -6   5    0.01    0.13
  -1   6  -6   31.90    0.60
   1   6   6   32.76    0.59
   1  -6   6   31.83    0.59
   1  -6   6   33.06    0.52
  -1   6  -7    1.54    0.17
   1   6   7    1.43    0.21
   1  -6   7    1.65    0.18
   1   6   8    3.74    0.25
  -1   6  -8    3.46    0.23
   1  -6   8    3.70    0.25
   1   7  -8   10.43    0.36
   1   7  -7    0.25    0.15
  -1   7   7    0.31    0.19
   1   7  -6    0.16    0.15
  -1   7   6    0.07    0.20
  -1   7   5    1.26    0.06
  -1   7   5    1.22    0.20
   1   7  -5    1.31    0.14
   1  -7  -5    1.52    0.14
  -1  -7   5    1.37    0.17
   1  -7  -5    1.52    0.06
  -1   7   4   18.03    0.39
   1  -7  -4   17.58    0.36
   1  -7  -4   18.80    0.25
  -1  -7   4   17.10    0.38
  -1  -7   4   18.33    0.31
  -1   7   3    0.04    0.16
   1   7  -3   -0.01    0.09
   1   7  -3   -0.01    0.08
  -1  -7   3    0.04    0.12
  -1  -7   3    0.07    0.09
  -1  -7   3   -0.05    0.10
   1  -7  -3   -0.00    0.13
   1  -7  -3    0.07    0.05
   1   7  -2   79.23    1.04
  -1   7   2   79.73    1.05
   1   7  -2   80.70    1.06
  -1   7   2   81.99    1.08
   1   7  -2   83.09    1.03
  -1  -7   2   79.12    1.06
  -1  -7   2   80.51    1.02
  -1  -7   2   78.87    1.05
   1  -7  -2   81.33    1.06
   1  -7  -2   80.38    0.98
   1  -7  -2   81.38    0.98
  -1   7   1    1.98    0.12
   1   7  -1    2.23    0.12
   1   7  -1    2.18    0.15
   1   7  -1    2.15    0.11
  -1  -7   1    2.25    0.11
  -1  -7   1    2.10    0.13
   1  -7  -1    2.26    0.16
   1  -7  -1    2.07    0.09
   1  -7  -1    2.13    0.08
  -1  -7   1    2.19    0.12
   1   7   0  668.93    7.68
   1   7   0  667.72    7.66
  -1   7   0  661.94    7.68
   1   7   0  670.24    7.70
   1  -7   0  666.22    7.69
   1  -7   0  671.00    7.66
  -1  -7   0  669.81    7.69
  -1  -7   0  679.07    7.66
  -1  -7   0  665.41    7.69
  -1   7  -1    1.76    0.10
   1   7   1    1.61    0.11
  -1   7  -1    1.75    0.12
   1   7   1    1.61    0.15
   1   7   1    1.49    0.07
  -1   7  -1    1.56    0.11
  -1  -7  -1    1.84    0.12
  -1  -7  -1    1.50    0.07
   1  -7   1    1.52    0.12
   1  -7   1    1.42    0.14
   1  -7   1    1.65    0.10
  -1  -7  -1    1.69    0.10
   1   7   2  160.95    1.87
  -1   7  -2  162.85    1.99
  -1   7  -2  165.19    1.97
   1   7   2  161.09    1.96
  -1   7  -2  162.32    1.98
  -1  -7  -2  164.21    1.87
   1  -7   2  161.31    1.98
   1  -7   2  158.21    1.98
   1  -7   2  163.35    1.98
   1   7   3    1.12    0.16
   1   7   3    1.13    0.11
   1  -7   3    1.03    0.13
  -1  -7  -3    1.14    0.12
   1  -7   3    1.17    0.13
   1  -7   3    1.06    0.10
  -1   7  -4    6.11    0.22
   1   7   4    6.66    0.25
   1  -7   4    6.34    0.20
   1  -7   4    6.70    0.23
   1   7   5    6.43    0.27
  -1   7  -5    6.57    0.24
   1  -7   5    6.51    0.24
   1  -7   5    6.73    0.21
  -1   7  -6  114.51    1.58
   1   7   6  117.58    1.56
   1  -7   6  113.37    1.56
  -1   7  -7    0.20    0.14
   1   7   7    0.04    0.20
   1  -7   7    0.14    0.17
   1   7   8    0.40    0.23
  -1   7  -8    0.43    0.18
   1  -7   8    0.50    0.19
   1   8  -8    2.36    0.23
   1   8  -7    0.32    0.15
  -1   8   7    0.01    0.21
  -1   8   6   51.38    0.81
   1   8  -6   52.32    0.85
  -1   8   5    0.35    0.20
   1   8  -5    0.42    0.13
  -1  -8   5    0.50    0.11
  -1  -8   5    0.25    0.14
   1   8  -4   36.56    0.51
  -1   8   4   36.33    0.61
  -1  -8   4   36.16    0.61
   1  -8  -4   35.90    0.44
   1  -8  -4   35.94    0.44
  -1  -8   4   36.04    0.52
   1  -8  -4   36.38    0.58
  -1   8   3    1.52    0.19
   1   8  -3    1.31    0.13
   1   8  -3    1.54    0.11
  -1  -8   3    1.41    0.15
  -1  -8   3    1.32    0.13
   1  -8  -3    1.46    0.16
  -1  -8   3    1.27    0.13
   1  -8  -3    1.39    0.07
   1  -8  -3    1.51    0.06
   1   8  -2  198.29    2.42
  -1   8   2  198.20    2.42
  -1   8   2  202.44    2.46
   1   8  -2  205.24    2.44
   1   8  -2  202.87    2.40
  -1  -8   2  201.19    2.43
   1  -8  -2  201.34    2.34
  -1  -8   2  203.40    2.44
  -1  -8   2  199.87    2.40
   1  -8  -2  198.77    2.34
   1  -8  -2  203.60    2.44
   1   8  -1    9.73    0.22
   1   8  -1    9.26    0.22
  -1   8   1    9.67    0.23
   1   8  -1    9.64    0.25
   1  -8  -1    9.53    0.27
  -1  -8   1    9.95    0.22
  -1  -8   1    9.48    0.23
   1  -8  -1    9.44    0.19
  -1  -8   1    9.38    0.24
   1  -8  -1    9.68    0.19
  -1   8   0    0.11    0.12
  -1   8   0    0.02    0.10
   1   8   0    0.03    0.15
   1   8   0    0.05    0.10
   1   8   0    0.17    0.06
   1  -8   0    0.02    0.10
  -1  -8   0    0.17    0.07
  -1  -8   0    0.06    0.11
  -1  -8   0   -0.04    0.10
   1  -8   0    0.04    0.06
   1   8   1    3.84    0.11
  -1   8  -1    3.84    0.16
  -1   8  -1    4.11    0.14
   1   8   1    3.81    0.15
   1   8   1    3.82    0.20
  -1   8  -1    4.12    0.16
   1  -8   1    3.79    0.14
  -1  -8  -1    3.54    0.14
   1  -8   1    3.89    0.17
  -1  -8  -1    4.06    0.17
  -1  -8  -1    3.99    0.11
   1  -8   1    3.67    0.19
  -1   8  -2  183.49    2.19
   1   8   2  180.53    2.18
  -1   8  -2  181.01    2.20
  -1   8  -2  184.82    2.22
   1   8   2  178.03    2.08
   1  -8   2  181.38    2.20
   1  -8   2  180.35    2.20
   1  -8   2  181.18    2.21
  -1  -8  -2  180.82    2.08
   1   8   3    4.86    0.23
  -1   8  -3    4.98    0.19
   1   8   3    4.70    0.17
  -1  -8  -3    5.08    0.19
   1  -8   3    4.85    0.20
   1  -8   3    4.42    0.19
   1  -8   3    4.72    0.17
   1   8   4    0.06    0.17
   1  -8   4    0.18    0.14
   1  -8   4    0.07    0.14
  -1   8  -5    1.05    0.15
   1   8   5    1.03    0.20
   1  -8   5    1.25    0.16
   1  -8   5    0.98    0.17
   1   8   6    0.80    0.23
  -1   8  -6    0.61    0.17
   1  -8   6    0.70    0.18
  -1   8  -7    0.27    0.15
   1   8   7    0.21    0.22
   1  -8   7    0.32    0.18
   1   8   8   29.68    0.63
  -1   8  -8   28.70    0.63
   1  -8   8   28.35    0.62
   1   9  -8   11.72    0.40
   1   9  -7   -0.01    0.15
  -1   9   7    0.05    0.21
  -1   9   6    1.33    0.24
   1   9  -6    1.23    0.18
  -1   9   5    0.69    0.21
  -1  -9   5    1.11    0.17
  -1   9   4    5.54    0.26
   1   9  -4    5.56    0.23
   1   9  -4    5.99    0.18
  -1  -9   4    5.64    0.24
  -1  -9   4    5.68    0.19
  -1   9   3    1.78    0.21
   1   9  -3    1.59    0.14
   1   9  -3    1.54    0.12
  -1  -9   3    1.34    0.16
   1  -9  -3    1.55    0.07
  -1  -9   3    1.76    0.15
   1  -9  -3    1.45    0.06
   1   9  -2    8.21    0.23
  -1   9   2    7.91    0.26
   1   9  -2    7.93    0.23
  -1   9   2    7.82    0.23
   1   9  -2    7.59    0.22
  -1  -9   2    8.18    0.22
   1  -9  -2    7.67    0.16
  -1  -9   2    7.64    0.24
   1  -9  -2    7.42    0.16
  -1  -9   2    7.66    0.22
   1  -9  -2    8.01    0.25
   1   9  -1    0.63    0.11
   1   9  -1    0.57    0.16
  -1   9   1    0.57    0.12
   1   9  -1    0.61    0.09
  -1  -9   1    0.50    0.13
   1  -9  -1    0.57    0.07
  -1  -9   1    0.65    0.09
   1  -9  -1    0.75    0.16
  -1  -9   1    0.71    0.13
   1  -9  -1    0.56    0.08
   1   9   0    8.67    0.19
  -1   9   0    8.22    0.22
   1   9   0    7.98    0.22
  -1   9   0    8.05    0.25
   1   9   0    8.03    0.26
   1  -9   0    8.24    0.19
   1  -9   0    8.01    0.25
  -1  -9   0    8.58    0.23
   1  -9   0    8.32    0.23
  -1  -9   0    8.80    0.24
  -1  -9   0    8.70    0.19
  -1   9  -1    3.74    0.16
   1   9   1    3.67    0.11
   1   9   1    3.73    0.16
   1   9   1    3.70    0.22
  -1   9  -1    3.28    0.17
   1  -9   1    3.32    0.19
  -1  -9  -1    3.83    0.16
  -1  -9  -1    3.88    0.18
  -1  -9  -1    3.96    0.12
   1  -9   1    3.53    0.17
   1  -9   1    3.73    0.14
   1   9   2  324.21    3.74
  -1   9  -2  325.92    3.87
  -1   9  -2  327.70    3.86
  -1   9  -2  332.02    3.89
   1   9   2  323.81    3.85
   1  -9   2  329.18    3.88
   1  -9   2  323.62    3.86
  -1  -9  -2  328.77    3.74
   1  -9   2  327.62    3.87
  -1   9  -3    2.20    0.15
   1   9   3    2.00    0.21
   1  -9   3    2.25    0.17
   1  -9   3    2.31    0.18
   1   9   4   52.56    0.83
   1  -9   4   52.10    0.77
   1  -9   4   50.53    0.80
  -1   9  -5    2.58    0.19
   1   9   5    3.06    0.26
   1  -9   5    2.70    0.20
  -1   9  -6   14.27    0.40
   1   9   6   15.01    0.42
   1  -9   6   14.08    0.40
  -1   9  -7    0.35    0.16
   1   9   7    0.05    0.24
   1  -9   7    0.47    0.18
  -1   9  -8    9.61    0.37
   1  -9   8   10.22    0.38
   1  10  -8    3.34    0.25
  -1  10   7    1.15    0.25
   1  10  -7    1.53    0.20
  -1  10   6   27.92    0.57
  -1 -10   6   26.60    0.57
  -1  10   5    1.32    0.24
  -1 -10   5    1.75    0.20
   1  10  -4   40.58    0.69
  -1  10   4   40.51    0.70
   1  10  -4   41.64    0.60
  -1 -10   4   41.41    0.61
  -1 -10   4   39.87    0.69
  -1  10   3    0.98    0.21
   1  10  -3    0.70    0.13
   1  10  -3    0.65    0.13
   1 -10  -3    0.81    0.07
  -1 -10   3    0.75    0.17
  -1 -10   3    0.76    0.15
   1 -10  -3    0.65    0.06
   1  10  -2  330.63    3.85
   1  10  -2  317.99    3.86
  -1  10   2  326.05    3.90
  -1 -10   2  324.79    3.88
   1 -10  -2  326.35    3.76
  -1 -10   2  320.53    3.85
   1 -10  -2  325.21    3.76
  -1 -10   2  323.35    3.83
   1  10  -1   14.11    0.34
   1  10  -1   14.07    0.31
   1  10  -1   14.39    0.30
  -1 -10   1   14.29    0.32
  -1 -10   1   14.37    0.32
  -1 -10   1   14.25    0.29
   1 -10  -1   14.12    0.26
   1 -10  -1   14.71    0.27
   1  10   0  312.33    3.67
   1  10   0  314.22    3.74
   1  10   0  310.20    3.70
  -1  10   0  311.13    3.71
  -1  10   0  313.98    3.74
   1 -10   0  315.13    3.68
   1 -10   0  301.10    3.72
  -1 -10   0  314.77    3.72
  -1 -10   0  314.73    3.72
  -1 -10   0  320.03    3.67
   1  10   1    1.46    0.14
   1  10   1    1.36    0.21
  -1  10  -1    1.29    0.15
   1  10   1    1.39    0.08
   1 -10   1    1.30    0.11
  -1 -10  -1    1.32    0.13
   1 -10   1    0.87    0.19
   1 -10   1    1.03    0.15
  -1 -10  -1    1.28    0.09
  -1  10  -2  211.31    2.58
  -1  10  -2  214.73    2.58
   1  10   2  209.50    2.44
  -1 -10  -2  209.52    2.44
   1 -10   2  212.12    2.59
   1  10   3   -0.03    0.19
  -1  10  -3   -0.03    0.10
  -1  10  -3   -0.06    0.12
   1 -10   3    0.08    0.15
   1  10   4   59.74    0.95
  -1  10  -4   60.36    0.93
   1 -10   4   61.21    0.92
   1  10   5    0.16    0.22
   1 -10   5    0.53    0.18
  -1  10  -6   49.88    0.86
   1  10   6   48.05    0.85
   1 -10   6   50.20    0.84
   1  10   7    0.42    0.26
  -1  10  -7    0.32    0.16
   1 -10   7    0.47    0.20
  -1  11   7    0.21    0.24
   1  11  -7    0.05    0.17
  -1  11   6   52.35    0.88
  -1 -11   6   51.81    0.89
  -1  11   5    0.26    0.22
   1  11  -5   -0.05    0.14
  -1 -11   5   -0.04    0.19
  -1  11   4    7.28    0.32
   1  11  -4    6.93    0.26
   1  11  -4    7.04    0.21
  -1 -11   4    7.19    0.28
  -1  11   3    2.09    0.24
   1  11  -3    1.84    0.15
   1  11  -3    2.06    0.16
   1 -11  -3    1.77    0.08
  -1 -11   3    1.53    0.18
  -1 -11   3    1.89    0.17
   1  11  -2   14.64    0.34
   1  11  -2   14.31    0.33
  -1  11   2   14.59    0.39
  -1 -11   2   14.45    0.36
  -1 -11   2   14.75    0.34
   1 -11  -2   13.94    0.25
   1 -11  -2   14.87    0.26
   1  11  -1    0.94    0.11
   1  11  -1    0.82    0.19
   1 -11  -1    0.79    0.08
  -1 -11   1    0.75    0.11
  -1 -11   1    1.02    0.16
   1 -11  -1    0.84    0.10
   1  11   0  107.51    1.37
   1  11   0  107.73    1.45
  -1  11   0  109.85    1.45
  -1 -11   0  112.07    1.37
   1 -11   0  108.34    1.38
   1 -11   0  104.98    1.43
  -1 -11   0  109.94    1.43
   1  11   1    2.15    0.23
  -1  11  -1    2.05    0.18
   1  11   1    2.12    0.10
  -1 -11  -1    2.16    0.11
   1 -11   1    2.25    0.18
  -1 -11  -1    2.02    0.15
   1 -11   1    2.08    0.13
  -1  11  -2   16.22    0.37
   1  11   2   15.42    0.24
  -1  11  -2   15.61    0.35
   1  11   2   15.60    0.42
   1 -11   2   16.68    0.38
  -1 -11  -2   16.18    0.25
  -1  11  -3   20.00    0.41
  -1  11  -3   20.22    0.43
   1 -11   3   19.17    0.43
   1  11   4    0.12    0.24
  -1  11  -4    0.22    0.14
   1 -11   4    0.17    0.16
   1  11   5    3.12    0.29
   1 -11   5    3.49    0.23
   1  11   6   11.85    0.43
   1 -11   6   12.30    0.39
  -1  11  -7    1.83    0.21
   1  11   7    2.20    0.31
   1 -11   7    2.02    0.23
  -1  12   7    1.37    0.27
   1  12  -7    1.18    0.21
  -1  12   6    0.18    0.26
  -1 -12   6    0.35    0.22
  -1  12   5    2.31    0.28
   1  12  -5    2.25    0.20
  -1 -12   5    2.13    0.22
   1  12  -4   40.63    0.63
   1  12  -4   39.65    0.71
  -1  12   4   40.13    0.73
  -1 -12   4   40.39    0.71
   1  12  -3    0.57    0.14
  -1  12   3    0.56    0.21
   1  12  -3    0.40    0.13
  -1 -12   3    0.40    0.18
  -1  12   2    8.90    0.33
   1  12  -2    9.25    0.26
   1  12  -2    9.12    0.29
   1 -12  -2    9.23    0.20
  -1 -12   2    9.25    0.29
   1  12  -1   11.63    0.34
   1  12  -1   11.36    0.28
  -1 -12   1   11.18    0.27
   1 -12  -1   11.19    0.24
   1 -12  -1   11.19    0.24
  -1 -12   1   11.65    0.32
   1  12   0   19.68    0.46
  -1  12   0   19.86    0.45
   1  12   0   19.67    0.36
   1 -12   0   19.99    0.43
  -1 -12   0   19.72    0.42
   1 -12   0   20.20    0.37
  -1 -12   0   20.60    0.36
   1  12   1   -0.20    0.23
   1  12   1    0.05    0.07
  -1  12  -1    0.02    0.16
  -1 -12  -1   -0.08    0.09
  -1 -12  -1    0.08    0.12
   1 -12   1    0.24    0.16
   1  12   2  267.52    3.30
  -1  12  -2  270.36    3.27
   1 -12   2  273.90    3.28
  -1  12  -3    0.32    0.14
  -1  12  -3    0.35    0.13
   1 -12   3    0.15    0.18
   1  12   4   25.02    0.57
  -1  12  -4   24.26    0.52
   1 -12   4   24.56    0.52
   1  12   5    0.43    0.27
  -1  12  -5    0.80    0.15
   1 -12   5    0.86    0.19
   1  12   6   -0.10    0.27
   1 -12   6    0.01    0.19
  -1  12  -7    0.06    0.17
   1  12   7    0.30    0.29
   1 -12   7    0.21    0.22
  -1  13   6   60.90    1.03
   1  13  -6   60.87    1.03
  -1 -13   6   61.29    1.03
   1  13  -5    0.19    0.16
  -1  13   5    0.35    0.25
  -1 -13   5    0.20    0.21
   1  13  -4    1.01    0.17
  -1  13   4    0.87    0.24
   1  13  -4    0.98    0.14
  -1 -13   4    1.02    0.20
   1  13  -3    1.44    0.16
  -1  13   3    1.49    0.25
   1  13  -3    1.50    0.16
  -1 -13   3    1.62    0.20
  -1  13   2    4.03    0.27
   1  13  -2    4.16    0.20
   1  13  -2    4.15    0.23
  -1 -13   2    3.59    0.23
   1 -13  -2    3.84    0.14
   1  13  -1    6.60    0.22
   1  13  -1    6.85    0.28
   1 -13  -1    6.46    0.19
  -1 -13   1    7.03    0.27
  -1  13   0  216.94    2.71
   1  13   0  214.30    2.60
   1  13   0  216.05    2.70
   1 -13   0  212.99    2.68
  -1 -13   0  213.41    2.59
   1 -13   0  213.78    2.60
  -1 -13   0  217.96    2.68
  -1  13  -1    3.09    0.23
   1  13   1    2.61    0.27
   1  13   1    2.58    0.13
   1 -13   1    2.78    0.21
  -1 -13  -1    2.75    0.20
  -1  13  -2  181.30    2.30
   1  13   2  174.90    2.33
   1 -13   2  182.84    2.31
  -1  13  -3    8.22    0.28
  -1  13  -3    7.98    0.28
   1 -13   3    7.80    0.30
   1  13   4    6.88    0.36
  -1  13  -4    6.80    0.27
   1 -13   4    6.81    0.30
  -1  13  -5    0.48    0.16
   1  13   5    0.60    0.28
   1 -13   5    0.60    0.20
  -1  13  -6   11.99    0.40
   1  13   6   12.64    0.46
   1 -13   6   12.59    0.41
  -1  14   6    2.54    0.30
   1  14  -6    2.79    0.25
  -1 -14   6    2.44    0.27
   1  14  -5    1.67    0.20
  -1  14   5    2.16    0.30
  -1 -14   5    2.12    0.23
   1  14  -4    5.62    0.26
   1  14  -4    5.22    0.22
  -1  14   4    5.54    0.32
  -1 -14   4    5.34    0.29
  -1  14   3    4.71    0.31
   1  14  -3    4.17    0.22
   1  14  -3    5.04    0.23
  -1 -14   3    5.12    0.27
  -1  14   2    6.11    0.31
   1  14  -2    5.82    0.26
   1  14  -2    6.04    0.24
  -1 -14   2    6.27    0.28
   1  14  -1    1.50    0.22
   1  14  -1    1.38    0.13
  -1  14   1    1.31    0.22
  -1 -14   1    1.50    0.19
   1 -14  -1    1.40    0.12
   1  14   0   34.00    0.55
  -1  14   0   34.11    0.65
   1  14   0   33.47    0.66
  -1 -14   0   34.07    0.62
   1 -14   0   32.85    0.62
   1  14   1   -0.01    0.24
  -1  14  -1    0.17    0.16
   1  14   1   -0.03    0.08
   1 -14   1    0.12    0.16
   1  14   2   14.70    0.45
  -1  14  -2   14.74    0.40
  -1  14  -3    0.04    0.15
  -1  14  -3   -0.21    0.13
   1 -14   3    0.01    0.17
   1  14   4    6.66    0.36
  -1  14  -4    6.91    0.29
   1 -14   4    6.89    0.31
   1  14   5    1.23    0.30
  -1  14  -5    1.47    0.19
   1 -14   5    1.66    0.24
   1  14   6    1.07    0.31
  -1  14  -6    0.96    0.19
   1 -14   6    0.88    0.24
  -1  15   5   -0.33    0.27
   1  15  -5   -0.13    0.17
  -1 -15   5    0.22    0.22
  -1  15   4   27.47    0.63
   1  15  -4   26.47    0.58
   1  15  -4   26.96    0.52
  -1 -15   4   26.23    0.60
   1  15  -3    0.34    0.16
  -1  15   3    0.49    0.24
   1  15  -3    0.30    0.15
  -1 -15   3    0.43    0.20
   1  15  -2   12.86    0.34
   1  15  -2   12.00    0.37
  -1 -15   2   12.91    0.38
   1  15  -1    3.27    0.18
   1  15  -1    3.12    0.26
  -1  15   1    2.88    0.26
   1 -15  -1    3.07    0.15
  -1 -15   1    3.35    0.22
  -1  15   0   16.44    0.45
   1  15   0   17.60    0.46
   1  15   0   18.15    0.36
  -1 -15   0   17.88    0.43
   1 -15   0   16.44    0.42
  -1  15  -1    3.23    0.24
   1  15   1    3.51    0.29
   1 -15   1    3.31    0.22
   1  15   2   28.16    0.64
  -1  15  -2   28.44    0.58
   1 -15   2   29.48    0.60
  -1  15  -3    0.16    0.17
   1 -15   3   -0.14    0.20
   1  15   4   11.15    0.44
   1 -15   4   11.91    0.39
   1  15   5    0.72    0.31
  -1  15  -5    0.64    0.17
   1 -15   5    0.54    0.22
   1  16  -4    0.21    0.16
  -1  16   4    0.15    0.27
  -1 -16   4    0.02    0.21
  -1  16   3    2.19    0.28
   1  16  -3    1.56    0.20
   1  16  -3    1.91    0.19
  -1 -16   3    2.41    0.24
   1  16  -2    3.19    0.24
   1  16  -2    3.04    0.20
  -1 -16   2    2.61    0.22
   1  16  -1    0.06    0.22
   1  16  -1   -0.04    0.11
  -1  16   1    0.01    0.21
  -1 -16   1   -0.02    0.16
   1  16   0   16.38    0.35
   1  16   0   16.62    0.47
  -1  16   0   15.59    0.45
  -1 -16   0   17.04    0.43
   1  16   1    0.81    0.26
  -1  16  -1    0.86    0.20
   1 -16   1    1.05    0.19
  -1  16  -2    3.30    0.24
   1  16   2    3.20    0.33
   1 -16   2    3.96    0.26
  -1  16  -3    0.24    0.16
   1 -16   3   -0.06    0.19
   1  16   4    9.19    0.43
   1 -16   4    9.37    0.38
  -1  17   3   -0.14    0.25
   1  17  -3    0.08    0.15
   1  17  -3   -0.10    0.17
  -1 -17   3   -0.04    0.20
   1  17  -2    0.76    0.14
   1  17  -2    0.55    0.20
  -1 -17   2    0.64    0.20
   1  17  -1    0.02    0.21
   1  17  -1    0.08    0.11
  -1  17   1   -0.02    0.21
  -1 -17   1   -0.01    0.16
   1  17   0    0.63    0.24
  -1  17   0    0.88    0.21
  -1 -17   0    0.84    0.18
   1  17   1    2.20    0.29
  -1  17  -1    2.25    0.24
   1 -17   1    2.82    0.24
  -1  17  -2    7.14    0.32
   1  17   2    7.79    0.39
   1 -17   2    7.94    0.33
   1  17   3    1.17    0.30
  -1  17  -3    1.68    0.21
   1 -17   3    1.78    0.23
   1  18  -2    0.29    0.20
   1  18  -2    0.26    0.14
  -1 -18   2    0.20    0.19
   1  18  -1    0.02    0.23
  -1  18   1   -0.06    0.21
  -1 -18   1    0.10    0.17
  -1  18   0    4.06    0.28
   1  18   0    3.43    0.30
  -1 -18   0    3.96    0.26
  -1  18  -1    0.89    0.22
   1  18   1    0.57    0.28
   1 -18   1    0.87    0.20
  -1  18  -2    6.38    0.31
   1  18   2    5.65    0.38
   1 -18   2    6.15    0.32
   2   0  -8    0.74    0.14
   2   0  -7   -0.07    0.12
   2   0  -6  470.78    5.53
  -2   0   5    0.02    0.13
   2   0  -5    0.02    0.11
  -2   0   4  996.36   11.40
   2   0  -4  997.13   11.42
   2   0  -3    0.05    0.09
   2   0  -3   -0.04    0.04
  -2   0   3    0.07    0.10
  -2   0   2  228.44    2.66
   2   0  -2  226.74    2.67
   2   0  -2  225.80    2.60
   2   0  -1   -0.05    0.08
  -2   0   0  307.22    3.55
  -2   0  -1    0.07    0.06
   2   0   1   -0.05    0.06
   2   0   2  866.46    9.88
   2   0   3    0.01    0.08
   2   0   3   -0.01    0.05
   2   0   4   18.36    0.32
   2   0   5   -0.01    0.08
   2   0   6   72.17    1.02
   2   0   6   73.28    0.99
   2   0   7   -0.01    0.14
   2   0   8   92.48    1.29
   2   1  -9    0.04    0.14
   2   1  -8    2.66    0.20
   2  -1  -8    2.75    0.18
   2   1  -7    0.04    0.12
   2  -1  -7   -0.04    0.12
   2   1  -6   15.18    0.37
  -2   1   6   15.37    0.35
  -2   1   6   14.51    0.23
   2  -1  -6   14.93    0.34
   2   1  -5    0.33    0.12
  -2   1   5    0.43    0.13
  -2   1   5    0.45    0.06
  -2  -1   5    0.26    0.14
   2  -1  -5    0.32    0.10
  -2   1   4 1144.60   13.08
   2   1  -4 1142.07   13.11
  -2   1   4 1145.86   13.00
   2  -1  -4 1153.12   13.09
   2  -1  -4 1143.78   13.00
  -2  -1   4 1150.39   13.10
   2   1  -3   -0.05    0.09
  -2   1   3   -0.03    0.05
  -2   1   3   -0.02    0.09
   2  -1  -3    0.06    0.09
  -2  -1   3   -0.12    0.10
   2  -1  -3    0.02    0.06
   2   1  -2   16.31    0.29
  -2   1   2   16.18    0.27
   2  -1  -2   15.86    0.28
   2  -1  -2   16.64    0.24
  -2  -1   2   16.06    0.29
  -2   1   1    0.01    0.07
   2  -1  -1    0.11    0.08
   2  -1  -1    0.03    0.05
   2   1   0  177.09    2.12
  -2   1   0  180.47    2.06
  -2  -1   0  180.10    2.11
  -2   1  -1   19.01    0.30
   2   1   1   19.61    0.31
   2  -1   1   20.41    0.26
  -2  -1  -1   19.96    0.30
   2  -1   1   19.95    0.31
   2   1   2  806.23    9.27
   2  -1   2  817.84    9.29
   2  -1   2  813.64    9.24
   2   1   3   22.05    0.35
   2   1   3   22.76    0.35
   2  -1   3   23.36    0.37
   2   1   4  156.24    1.90
   2   1   4  160.43    1.91
   2  -1   4  156.81    1.92
   2   1   5    4.47    0.15
   2   1   5    4.02    0.18
   2   1   5    4.00    0.15
   2  -1   5    3.97    0.15
   2   1   6    1.54    0.12
   2   1   6    1.62    0.15
   2   1   7    1.34    0.17
   2  -1   7    1.39    0.15
   2   1   8    3.40    0.23
   2  -1   8    3.18    0.22
   2   2  -9   -0.13    0.15
   2   2  -8    5.04    0.24
   2   2  -7    0.13    0.13
   2  -2  -7    0.02    0.12
  -2   2   6   47.35    0.69
  -2   2   6   46.49    0.62
   2   2  -6   47.17    0.74
   2  -2  -6   46.11    0.69
  -2   2   5   -0.06    0.08
   2   2  -5    0.02    0.11
  -2   2   5   -0.02    0.12
   2  -2  -5   -0.07    0.09
  -2  -2   5    0.07    0.13
   2  -2  -5   -0.01    0.06
  -2   2   4    0.48    0.09
   2   2  -4    0.29    0.14
  -2   2   4    0.35    0.12
   2  -2  -4    0.33    0.11
   2  -2  -4    0.45    0.09
  -2  -2   4    0.37    0.14
  -2   2   3    0.76    0.07
   2   2  -3    0.87    0.10
  -2   2   3    0.77    0.10
  -2  -2   3    0.71    0.11
   2  -2  -3    0.87    0.09
   2  -2  -3    0.87    0.09
  -2   2   2   64.92    0.85
  -2   2   2   64.61    0.82
   2  -2  -2   64.70    0.85
   2  -2  -2   66.19    0.83
  -2   2   1    5.54    0.14
  -2  -2   1    5.19    0.14
   2  -2  -1    5.63    0.13
  -2  -2   1    5.35    0.11
   2  -2  -1    5.60    0.14
   2   2   0  605.96    6.98
  -2   2   0  611.49    6.93
  -2  -2   0  608.66    6.92
   2  -2   0  603.88    6.98
  -2  -2   0  609.79    6.97
   2  -2   0  617.65    6.98
  -2   2  -1    5.43    0.11
   2   2   1    5.56    0.09
   2   2   1    5.37    0.14
   2  -2   1    5.73    0.11
  -2  -2  -1    5.62    0.13
   2   2   2  518.04    6.00
   2  -2   2  525.59    5.99
   2  -2   2  526.62    6.03
  -2  -2  -2  525.90    6.00
   2   2   3    0.08    0.05
   2   2   3    0.10    0.09
   2   2   3    0.12    0.06
   2  -2   3    0.01    0.06
   2  -2   3    0.09    0.07
   2   2   4  367.94    4.34
   2   2   4  384.14    4.34
   2   2   4  370.98    4.41
   2  -2   4  374.37    4.38
   2   2   5    1.59    0.10
   2   2   5    2.03    0.15
   2   2   5    1.98    0.11
   2  -2   5    1.84    0.12
   2   2   6    6.20    0.23
   2   2   6    6.16    0.19
   2   2   7    0.53    0.11
   2   2   7    0.30    0.14
   2   2   8   43.39    0.74
   2  -2   8   41.63    0.70
   2   3  -9    0.14    0.15
   2   3  -8   -0.19    0.14
   2   3  -7    0.09    0.13
   2  -3  -7    0.16    0.11
  -2   3   6   11.26    0.26
  -2   3   6   11.59    0.24
   2   3  -6   10.95    0.31
   2  -3  -6   11.21    0.26
   2   3  -5    1.10    0.13
  -2   3   5    1.07    0.12
  -2   3   5    0.98    0.11
   2  -3  -5    1.03    0.09
   2  -3  -5    1.01    0.11
  -2   3   4   21.75    0.36
  -2   3   4   22.29    0.35
   2   3  -4   21.24    0.41
   2  -3  -4   21.55    0.36
   2  -3  -4   22.39    0.34
  -2  -3   4   22.59    0.40
   2   3  -3    0.38    0.09
  -2   3   3    0.24    0.08
  -2   3   3    0.29    0.08
   2  -3  -3    0.29    0.08
  -2  -3   3    0.37    0.10
   2  -3  -3    0.14    0.09
   2   3  -2  843.51    9.61
  -2   3   2  842.33    9.65
  -2   3   2  873.32    9.66
   2  -3  -2  835.02    9.65
   2  -3  -2  839.99    9.66
  -2   3   1    0.09    0.07
  -2   3   1    0.03    0.06
   2   3  -1    0.08    0.06
   2   3  -1    0.14    0.08
   2  -3  -1   -0.06    0.08
  -2  -3   1    0.06    0.05
   2  -3  -1    0.02    0.07
  -2  -3   1    0.03    0.09
  -2   3   0  557.48    6.37
   2   3   0  557.39    6.35
   2   3   0  555.66    6.40
  -2   3   0  557.62    6.40
   2   3   0  564.12    6.40
  -2  -3   0  558.57    6.35
   2  -3   0  559.79    6.41
  -2  -3   0  556.42    6.39
   2  -3   0  558.01    6.40
   2   3   1    3.07    0.11
  -2   3  -1    3.10    0.09
   2   3   1    3.27    0.13
   2   3   1    2.96    0.08
   2  -3   1    3.25    0.10
  -2  -3  -1    3.07    0.10
   2   3   2  762.75    8.66
   2  -3   2  759.10    8.66
  -2  -3  -2  764.85    8.65
   2  -3   2  743.78    8.70
   2   3   3    0.08    0.06
   2   3   3    0.00    0.10
   2  -3   3   -0.00    0.07
   2  -3   3    0.02    0.07
   2   3   4  158.21    1.99
   2   3   4  158.69    1.90
   2   3   4  162.58    1.90
   2  -3   4  158.11    1.97
   2  -3   4  160.83    1.95
   2   3   5    0.19    0.08
   2   3   5    0.14    0.13
   2   3   5    0.14    0.06
   2  -3   5    0.31    0.11
   2   3   6   41.32    0.59
   2   3   6   41.90    0.68
   2   3   7    3.92    0.22
   2   3   8   13.72    0.39
   2  -3   8   14.15    0.36
   2  -3   8   14.04    0.39
   2   4  -9   -0.05    0.15
   2   4  -8    4.79    0.26
   2   4  -7    0.01    0.13
   2  -4  -7   -0.08    0.10
   2   4  -6   10.47    0.31
  -2   4   6   11.48    0.26
  -2   4   6   10.81    0.25
   2  -4  -6   10.86    0.25
  -2   4   5    0.13    0.11
   2   4  -5    0.35    0.12
  -2   4   5    0.23    0.10
   2  -4  -5    0.25    0.09
   2  -4  -5    0.07    0.08
  -2   4   4   93.76    1.18
  -2   4   4   95.73    1.20
   2   4  -4   95.95    1.26
  -2  -4   4   95.66    1.24
   2  -4  -4   93.64    1.19
   2  -4  -4   96.25    1.19
  -2   4   3   -0.04    0.10
   2   4  -3    0.05    0.04
  -2   4   3    0.09    0.07
   2  -4  -3    0.08    0.09
   2  -4  -3    0.11    0.11
  -2   4   2  185.41    2.21
   2   4  -2  189.50    2.16
  -2   4   2  184.95    2.19
  -2  -4   2  183.18    2.21
  -2  -4   2  181.69    2.22
   2  -4  -2  185.37    2.20
   2  -4  -2  187.06    2.21
  -2   4   1    0.06    0.07
   2   4  -1    0.05    0.08
  -2   4   1   -0.04    0.06
  -2   4   1   -0.08    0.08
   2   4  -1   -0.03    0.07
  -2  -4   1   -0.04    0.09
   2  -4  -1   -0.01    0.07
  -2  -4   1    0.03    0.06
   2  -4  -1   -0.03    0.09
   2   4   0  734.82    8.41
   2   4   0  733.68    8.37
   2   4   0  734.50    8.40
  -2   4   0  730.33    8.38
  -2  -4   0  741.20    8.37
  -2  -4   0  734.90    8.39
   2  -4   0  727.99    8.39
   2  -4   0  736.77    8.41
   2  -4   0  741.41    8.41
  -2   4  -1   10.70    0.19
   2   4   1    9.94    0.19
   2   4   1   10.33    0.23
   2   4   1   10.11    0.17
  -2  -4  -1   10.49    0.19
   2  -4   1    9.99    0.22
   2  -4   1   10.23    0.19
   2   4   2    1.42    0.08
   2   4   2    1.52    0.08
   2  -4   2    1.23    0.10
   2  -4   2    1.54    0.11
   2   4   3    1.15    0.08
   2   4   3    1.15    0.13
   2  -4   3    0.88    0.09
   2  -4   3    1.01    0.09
   2   4   4   87.25    1.16
   2   4   4   84.70    1.04
   2   4   4   83.93    1.04
   2  -4   4   82.51    1.12
   2  -4   4   87.40    1.11
   2   4   5    0.07    0.06
   2   4   5    0.18    0.08
   2   4   5    0.06    0.14
   2  -4   5    0.29    0.11
   2   4   6   11.40    0.23
   2   4   6   11.35    0.33
   2  -4   6   10.63    0.30
   2   4   7    0.86    0.19
   2  -4   7    1.06    0.17
   2   4   8   24.88    0.53
   2  -4   8   22.95    0.51
   2   5  -8    0.32    0.16
   2   5  -7    0.18    0.14
   2   5  -6   20.41    0.46
  -2   5   6   21.53    0.40
   2  -5  -6   21.53    0.37
  -2   5   5    0.32    0.10
  -2   5   5    0.47    0.14
   2   5  -5    0.31    0.13
   2  -5  -5    0.40    0.11
   2  -5  -5    0.32    0.09
  -2   5   4   26.78    0.40
  -2   5   4   25.59    0.43
   2   5  -4   25.32    0.47
   2  -5  -4   25.85    0.40
   2  -5  -4   26.33    0.43
  -2  -5   4   26.32    0.47
   2   5  -3    0.17    0.06
  -2   5   3    0.22    0.12
  -2   5   3    0.15    0.07
  -2  -5   3    0.15    0.04
  -2  -5   3    0.04    0.10
   2  -5  -3    0.19    0.09
   2  -5  -3    0.06    0.11
  -2   5   2   24.17    0.36
   2   5  -2   24.81    0.35
   2   5  -2   25.10    0.41
  -2   5   2   24.01    0.39
  -2  -5   2   24.68    0.40
  -2  -5   2   23.77    0.39
   2  -5  -2   23.61    0.39
  -2  -5   2   24.35    0.34
   2  -5  -2   23.87    0.37
   2   5  -1    8.22    0.18
   2   5  -1    8.79    0.19
  -2   5   1    8.17    0.18
  -2   5   1    8.30    0.19
   2   5  -1    8.50    0.20
  -2   5   1    8.75    0.21
  -2  -5   1    8.30    0.17
   2  -5  -1    8.77    0.22
   2  -5  -1    8.24    0.19
  -2  -5   1    8.10    0.18
  -2  -5   1    8.83    0.20
  -2   5   0  867.95   10.23
   2   5   0  890.49   10.20
   2   5   0  893.92   10.18
   2   5   0  907.62   10.22
  -2   5   0  893.35   10.19
  -2  -5   0  891.67   10.21
   2  -5   0  891.76   10.21
  -2  -5   0  893.64   10.18
   2  -5   0  893.40   10.20
   2  -5   0  892.26   10.22
  -2  -5   0  908.33   10.20
   2   5   1    2.47    0.10
  -2   5  -1    2.60    0.11
   2   5   1    2.57    0.14
   2   5   1    2.58    0.10
  -2  -5  -1    2.43    0.12
   2  -5   1    2.42    0.11
   2  -5   1    2.59    0.12
   2  -5   1    2.43    0.12
  -2  -5  -1    2.49    0.10
  -2   5  -2   29.68    0.44
   2   5   2   29.52    0.41
   2   5   2   30.01    0.42
   2  -5   2   30.77    0.45
  -2  -5  -2   30.13    0.41
   2  -5   2   30.03    0.47
   2   5   3    1.87    0.08
   2   5   3    2.02    0.15
   2  -5   3    1.81    0.12
   2  -5   3    1.88    0.11
   2  -5   3    1.88    0.12
   2   5   4  186.18    2.31
   2   5   4  183.23    2.17
   2   5   4  188.05    2.17
   2  -5   4  182.39    2.26
   2   5   5    2.45    0.19
   2   5   5    2.22    0.10
   2  -5   5    2.19    0.16
   2   5   6   19.58    0.44
   2  -5   6   19.64    0.42
   2   5   7    0.97    0.20
   2  -5   7    0.61    0.17
   2   5   8    8.00    0.34
   2  -5   8    7.65    0.32
   2   6  -8    0.40    0.17
  -2  -6   8    0.47    0.19
   2   6  -7   -0.02    0.15
  -2  -6   7   -0.06    0.16
  -2   6   6   34.13    0.57
   2   6  -6   34.69    0.64
  -2  -6   6   34.68    0.63
   2  -6  -6   34.85    0.51
  -2   6   5    0.21    0.09
  -2   6   5    0.44    0.15
   2   6  -5    0.12    0.12
  -2  -6   5    0.14    0.13
   2  -6  -5    0.07    0.12
   2  -6  -5    0.20    0.08
  -2   6   4  117.53    1.52
  -2   6   4  123.23    1.46
  -2  -6   4  121.89    1.55
   2  -6  -4  120.83    1.46
  -2  -6   4  117.54    1.40
   2  -6  -4  124.13    1.52
  -2   6   3    2.04    0.10
   2   6  -3    2.15    0.10
  -2   6   3    1.88    0.15
   2  -6  -3    2.20    0.11
   2  -6  -3    2.13    0.16
  -2  -6   3    2.43    0.14
  -2  -6   3    2.29    0.09
  -2  -6   3    2.11    0.14
   2   6  -2   30.31    0.49
   2   6  -2   30.96    0.44
  -2   6   2   29.37    0.43
  -2   6   2   29.31    0.47
  -2   6   2   29.66    0.48
  -2  -6   2   30.60    0.43
  -2  -6   2   30.47    0.48
   2  -6  -2   29.94    0.48
  -2  -6   2   30.07    0.47
   2  -6  -2   30.28    0.44
   2   6  -1   16.89    0.30
  -2   6   1   16.30    0.29
   2   6  -1   17.18    0.31
   2   6  -1   16.16    0.28
  -2   6   1   16.85    0.32
   2  -6  -1   16.45    0.29
  -2  -6   1   16.70    0.30
  -2  -6   1   16.63    0.29
   2  -6  -1   16.65    0.32
  -2  -6   1   17.02    0.29
   2   6   0  874.00    9.97
   2   6   0  869.23    9.99
   2   6   0  874.55    9.95
  -2   6   0  872.31    9.96
  -2  -6   0  867.75    9.96
  -2  -6   0  871.55    9.96
   2  -6   0  882.53    9.97
  -2  -6   0  868.78    9.98
   2  -6   0  869.28    9.98
   2  -6   0  870.04   10.00
   2   6   1    5.70    0.19
   2   6   1    5.57    0.14
   2   6   1    5.67    0.15
  -2   6  -1    5.49    0.16
  -2  -6  -1    5.43    0.14
   2  -6   1    5.64    0.16
  -2  -6  -1    5.84    0.18
   2  -6   1    5.44    0.16
  -2  -6  -1    5.82    0.15
   2   6   2   90.22    1.09
  -2   6  -2   88.69    1.13
   2   6   2   87.00    1.11
  -2  -6  -2   90.54    1.08
   2  -6   2   90.16    1.14
   2  -6   2   89.67    1.16
   2  -6   2   87.97    1.16
   2   6   3    1.79    0.08
   2   6   3    1.96    0.11
   2   6   3    2.09    0.16
   2  -6   3    1.81    0.14
   2   6   4    0.75    0.07
   2   6   4    0.45    0.05
   2   6   4    0.36    0.17
   2  -6   4    0.54    0.13
   2  -6   4    0.54    0.13
   2   6   5    7.78    0.14
   2   6   5    8.23    0.28
   2  -6   5    7.64    0.25
   2   6   6    0.28    0.18
   2  -6   6    0.44    0.15
   2   6   7    0.26    0.20
   2  -6   7    0.45    0.17
   2   6   8   62.03    0.99
   2  -6   8   59.73    0.98
   2   7  -8    1.65    0.20
  -2  -7   8    1.79    0.23
  -2   7   7    0.24    0.16
   2   7  -7    0.24    0.15
  -2  -7   7    0.31    0.17
  -2   7   6    0.04    0.16
   2   7  -6    0.16    0.15
  -2  -7   6   -0.07    0.16
  -2   7   5    0.04    0.07
   2   7  -5    0.14    0.12
  -2   7   5    0.12    0.16
  -2  -7   5    0.08    0.14
   2  -7  -5    0.04    0.12
   2  -7  -5   -0.03    0.08
  -2   7   4   89.49    1.21
   2   7  -4   91.91    1.09
  -2   7   4   90.66    1.12
   2  -7  -4   92.34    1.20
  -2  -7   4   90.40    1.09
  -2  -7   4   88.87    1.23
   2  -7  -4   90.57    1.13
   2   7  -3    2.84    0.15
  -2   7   3    3.06    0.11
  -2   7   3    3.10    0.15
   2   7  -3    2.99    0.12
  -2   7   3    2.95    0.18
   2  -7  -3    2.79    0.18
   2  -7  -3    2.88    0.12
  -2  -7   3    2.73    0.16
  -2  -7   3    2.73    0.11
  -2  -7   3    2.95    0.16
   2   7  -2  172.92    2.08
  -2   7   2  174.17    2.13
  -2   7   2  173.93    2.11
   2   7  -2  174.60    2.14
   2  -7  -2  175.47    2.13
  -2  -7   2  169.16    2.11
  -2  -7   2  174.38    2.12
   2  -7  -2  176.01    2.07
  -2  -7   2  173.65    2.07
   2   7  -1    1.35    0.11
  -2   7   1    1.23    0.11
   2   7  -1    1.68    0.11
   2   7  -1    1.50    0.14
  -2   7   1    1.44    0.13
  -2  -7   1    1.15    0.11
  -2  -7   1    1.30    0.12
   2  -7  -1    1.31    0.10
   2  -7  -1    1.59    0.17
  -2  -7   1    1.37    0.10
  -2   7   0  154.07    1.94
   2   7   0  160.84    1.93
   2   7   0  161.55    1.93
   2   7   0  164.12    1.97
  -2  -7   0  163.38    1.93
   2  -7   0  158.81    1.95
  -2  -7   0  159.91    1.93
  -2  -7   0  162.46    1.95
   2  -7   0  161.48    1.94
   2  -7   0  160.45    1.94
   2  -7   0  157.49    1.97
   2   7   1    2.92    0.13
  -2   7  -1    3.11    0.15
   2   7   1    3.15    0.11
  -2   7  -1    3.05    0.13
   2   7   1    2.98    0.16
   2  -7   1    3.29    0.14
  -2  -7  -1    2.93    0.14
  -2  -7  -1    2.85    0.12
  -2  -7  -1    2.99    0.11
   2  -7   1    2.99    0.13
   2  -7   1    3.05    0.17
  -2   7  -2    1.32    0.11
   2   7   2    1.21    0.15
   2   7   2    1.03    0.10
   2   7   2    1.08    0.07
  -2  -7  -2    1.23    0.12
   2  -7   2    1.02    0.10
   2  -7   2    1.08    0.13
  -2  -7  -2    1.11    0.07
   2  -7   2    0.94    0.13
   2   7   3    3.91    0.10
   2   7   3    3.98    0.15
   2  -7   3    3.80    0.18
   2  -7   3    4.04    0.17
   2   7   4  534.47    6.11
   2   7   4  539.19    6.11
   2   7   4  539.05    6.32
   2   7   4  539.51    6.24
   2  -7   4  540.83    6.27
   2   7   5    1.75    0.20
   2  -7   5    1.54    0.18
   2   7   6    2.48    0.23
   2  -7   6    2.76    0.20
   2   7   7    5.75    0.30
   2  -7   7    5.22    0.26
   2   7   8    4.37    0.30
   2  -7   8    4.28    0.26
   2   8  -8    7.40    0.33
  -2  -8   8    7.06    0.32
  -2   8   7    0.26    0.18
   2   8  -7    0.46    0.16
  -2  -8   7    0.22    0.18
  -2   8   6    7.35    0.27
  -2  -8   6    7.64    0.30
  -2   8   5    0.32    0.17
  -2  -8   5    0.37    0.16
   2  -8  -5    0.26    0.07
  -2   8   4   25.47    0.48
   2   8  -4   26.17    0.38
  -2  -8   4   25.92    0.49
  -2  -8   4   25.60    0.38
   2  -8  -4   26.54    0.39
  -2   8   3    0.88    0.16
   2   8  -3    0.93    0.11
   2   8  -3    0.80    0.13
  -2  -8   3    1.01    0.14
   2  -8  -3    0.82    0.17
  -2  -8   3    0.86    0.10
   2  -8  -3    0.83    0.10
   2   8  -2   73.57    0.97
   2   8  -2   73.75    1.01
  -2   8   2   73.62    1.00
  -2   8   2   75.20    1.03
   2  -8  -2   75.65    1.02
  -2  -8   2   74.81    0.96
  -2  -8   2   74.60    1.00
  -2  -8   2   73.37    1.01
   2  -8  -2   75.57    0.95
   2   8  -1    2.89    0.13
   2   8  -1    2.37    0.13
   2   8  -1    2.97    0.18
  -2   8   1    2.51    0.15
  -2   8   1    2.66    0.16
   2  -8  -1    2.40    0.19
   2  -8  -1    2.75    0.12
  -2  -8   1    2.82    0.13
   2  -8  -1    2.68    0.11
  -2  -8   1    2.83    0.14
  -2  -8   1    2.65    0.15
   2   8   0    4.21    0.15
  -2   8   0    5.12    0.18
   2   8   0    4.51    0.20
   2   8   0    4.27    0.15
  -2  -8   0    4.35    0.16
   2  -8   0    4.30    0.16
   2  -8   0    4.52    0.17
  -2  -8   0    4.42    0.17
  -2  -8   0    4.53    0.15
   2  -8   0    4.42    0.15
  -2   8  -1   10.93    0.27
  -2   8  -1   10.36    0.24
   2   8   1   10.42    0.24
   2   8   1   10.69    0.21
   2   8   1   10.91    0.29
   2  -8   1   10.61    0.25
  -2  -8  -1   10.61    0.23
  -2  -8  -1   10.72    0.26
   2  -8   1   10.90    0.24
  -2  -8  -1   10.93    0.21
   2  -8   1   10.58    0.28
   2   8   2   12.26    0.32
  -2   8  -2   11.54    0.27
   2   8   2   12.53    0.26
   2   8   2   11.95    0.21
   2  -8   2   12.05    0.28
  -2  -8  -2   12.19    0.20
  -2  -8  -2   11.94    0.28
   2  -8   2   11.40    0.27
   2  -8   2   12.20    0.29
   2   8   3   13.21    0.20
   2   8   3   12.89    0.28
   2  -8   3   12.48    0.30
   2   8   4   11.10    0.34
   2  -8   4   10.34    0.29
   2   8   5    0.26    0.19
   2  -8   5   -0.01    0.15
   2   8   6   33.16    0.65
   2  -8   6   34.19    0.63
   2   8   7    2.66    0.26
   2  -8   7    2.42    0.22
   2   8   8   10.04    0.38
   2  -8   8    9.12    0.35
   2   9  -8    3.64    0.27
  -2  -9   8    3.76    0.28
  -2   9   7   -0.18    0.19
   2   9  -7   -0.20    0.18
  -2  -9   7    0.09    0.18
  -2   9   6    2.15    0.22
   2   9  -6    1.88    0.19
  -2  -9   6    1.97    0.21
  -2   9   5    0.40    0.19
  -2  -9   5    0.55    0.16
   2   9  -4    0.80    0.15
  -2   9   4    0.86    0.19
   2   9  -4    0.73    0.10
  -2  -9   4    1.03    0.17
   2  -9  -4    0.87    0.09
  -2  -9   4    0.79    0.10
   2   9  -3    3.58    0.18
   2   9  -3    4.08    0.17
  -2   9   3    3.92    0.22
  -2  -9   3    3.85    0.20
  -2  -9   3    3.91    0.15
   2  -9  -3    4.09    0.14
   2   9  -2    7.30    0.22
   2   9  -2    7.16    0.23
  -2   9   2    6.86    0.25
   2   9  -2    7.70    0.23
  -2  -9   2    7.24    0.24
  -2  -9   2    7.33    0.20
   2  -9  -2    7.30    0.18
   2  -9  -2    7.19    0.19
  -2  -9   2    7.58    0.23
  -2   9   1   -0.01    0.11
  -2   9   1   -0.06    0.14
   2   9  -1   -0.00    0.10
   2   9  -1   -0.08    0.09
   2   9  -1    0.03    0.16
   2  -9  -1   -0.01    0.08
  -2  -9   1    0.04    0.12
  -2  -9   1    0.00    0.11
  -2  -9   1   -0.06    0.11
   2  -9  -1    0.04    0.09
   2   9   0  500.78    5.89
   2   9   0  513.67    5.94
  -2   9   0  511.57    5.90
   2   9   0  504.78    5.88
  -2  -9   0  511.38    5.90
   2  -9   0  504.31    5.90
  -2  -9   0  515.27    5.87
   2  -9   0  503.13    5.92
   2  -9   0  507.60    5.90
  -2  -9   0  510.58    5.91
  -2   9  -1    0.24    0.11
   2   9   1    0.08    0.10
  -2   9  -1    0.15    0.11
   2   9   1    0.24    0.07
   2   9   1    0.16    0.16
   2  -9   1    0.12    0.08
  -2  -9  -1    0.16    0.12
  -2  -9  -1    0.28    0.09
  -2  -9  -1    0.31    0.09
   2  -9   1    0.11    0.12
  -2   9  -2   10.28    0.26
   2   9   2   10.00    0.24
   2   9   2    9.67    0.30
   2   9   2    9.53    0.18
   2  -9   2    9.75    0.27
  -2  -9  -2   10.30    0.19
   2   9   3    1.59    0.14
   2   9   3    1.53    0.06
  -2  -9  -3    1.39    0.06
   2  -9   3    1.22    0.16
   2   9   4    8.40    0.32
   2  -9   4    7.55    0.27
   2   9   5    0.94    0.22
   2  -9   5    0.86    0.18
   2   9   6   98.84    1.43
   2  -9   6   98.53    1.39
   2   9   7    0.01    0.24
   2  -9   7   -0.02    0.18
  -2  10   7    0.20    0.20
   2  10  -7    0.35    0.18
  -2 -10   7    0.56    0.20
  -2  10   6    3.42    0.23
  -2 -10   6    3.47    0.24
  -2  10   5    0.05    0.18
   2  10  -5    0.08    0.14
  -2 -10   5    0.16    0.16
   2  10  -4   41.03    0.71
   2  10  -4   41.83    0.60
  -2  10   4   42.07    0.71
   2 -10  -4   40.85    0.56
  -2 -10   4   41.72    0.70
  -2  10   3    4.54    0.24
   2  10  -3    4.81    0.21
   2  10  -3    4.64    0.19
  -2 -10   3    4.49    0.17
   2 -10  -3    4.22    0.13
   2 -10  -3    4.52    0.15
  -2 -10   3    4.45    0.22
  -2  10   2  249.86    3.09
   2  10  -2  250.84    3.07
   2  10  -2  255.45    3.03
  -2 -10   2  255.91    3.07
   2 -10  -2  250.84    2.98
   2 -10  -2  251.78    2.98
  -2 -10   2  256.29    3.02
   2  10  -1    2.33    0.16
   2  10  -1    3.03    0.21
   2  10  -1    2.51    0.15
  -2  10   1    2.77    0.19
   2 -10  -1    2.67    0.13
   2 -10  -1    2.59    0.13
  -2 -10   1    2.87    0.16
  -2 -10   1    2.67    0.18
  -2 -10   1    2.85    0.17
   2  10   0   41.11    0.66
   2  10   0   39.39    0.61
   2  10   0   40.72    0.60
   2 -10   0   39.48    0.61
   2 -10   0   39.94    0.63
   2 -10   0   39.79    0.60
  -2 -10   0   38.55    0.62
  -2 -10   0   40.63    0.59
  -2 -10   0   39.51    0.61
   2  10   1    3.84    0.23
   2  10   1    3.87    0.18
   2  10   1    3.91    0.13
  -2  10  -1    3.54    0.19
   2 -10   1    3.78    0.19
  -2 -10  -1    3.87    0.14
   2 -10   1    3.66    0.16
  -2 -10  -1    3.95    0.17
   2  10   2  139.17    1.76
  -2  10  -2  143.98    1.81
   2  10   2  145.10    1.85
   2  10   2  139.66    1.68
   2 -10   2  140.67    1.80
  -2 -10  -2  140.29    1.67
   2  10   3    2.31    0.06
   2 -10   3    2.59    0.19
   2  10   4  130.64    1.75
   2 -10   4  128.18    1.70
   2  10   5    0.29    0.23
   2 -10   5    0.01    0.17
   2  10   6   10.73    0.41
   2 -10   6   10.90    0.35
   2  10   7    0.41    0.27
   2 -10   7    0.17    0.19
  -2  11   7    0.09    0.22
   2  11  -7   -0.05    0.17
  -2 -11   7    0.26    0.22
  -2  11   6    1.06    0.22
  -2 -11   6    1.18    0.21
  -2  11   5    0.30    0.20
   2  11  -5   -0.17    0.15
  -2 -11   5    0.05    0.17
   2  11  -4    3.88    0.16
  -2  11   4    4.01    0.26
   2  11  -4    4.06    0.23
  -2 -11   4    4.10    0.23
   2  11  -3    1.01    0.16
  -2  11   3    0.75    0.19
   2  11  -3    0.69    0.14
  -2 -11   3    0.90    0.18
   2 -11  -3    0.80    0.10
  -2 -11   3    0.78    0.13
   2  11  -2   61.13    0.91
   2  11  -2   62.18    0.89
  -2  11   2   62.34    0.94
  -2 -11   2   60.87    0.91
   2 -11  -2   61.69    0.83
  -2 -11   2   61.92    0.87
   2 -11  -2   61.52    0.83
   2  11  -1    0.08    0.19
   2  11  -1    0.11    0.10
  -2  11   1   -0.01    0.16
   2 -11  -1    0.09    0.08
   2 -11  -1    0.04    0.10
  -2 -11   1   -0.02    0.11
  -2 -11   1    0.01    0.14
   2  11   0   13.95    0.37
   2  11   0   13.77    0.29
  -2 -11   0   13.40    0.32
   2 -11   0   13.29    0.29
   2 -11   0   13.12    0.33
   2 -11   0   13.65    0.31
  -2 -11   0   13.62    0.29
   2  11   1   20.61    0.34
  -2  11  -1   19.89    0.43
   2  11   1   20.52    0.46
  -2 -11  -1   19.99    0.34
   2 -11   1   19.40    0.41
  -2 -11  -1   19.92    0.40
   2  11   2   16.96    0.28
  -2  11  -2   17.54    0.39
   2  11   2   17.13    0.43
   2 -11   2   17.08    0.39
   2 -11   3    8.17    0.28
   2  11   4   61.10    1.01
   2 -11   4   62.99    0.96
   2  11   5    5.93    0.34
   2 -11   5    5.60    0.27
   2  11   6   54.26    0.96
   2 -11   6   53.57    0.90
   2  11   7   -0.01    0.27
   2 -11   7    0.38    0.21
  -2  12   7    0.43    0.24
  -2 -12   7   -0.09    0.23
  -2  12   6    7.09    0.33
   2  12  -6    6.85    0.31
  -2 -12   6    7.68    0.34
  -2  12   5    0.22    0.22
   2  12  -5    0.31    0.16
  -2 -12   5    0.41    0.19
   2  12  -4   15.13    0.40
   2  12  -4   15.93    0.33
  -2  12   4   15.03    0.42
  -2 -12   4   15.47    0.42
   2  12  -3    7.39    0.27
  -2  12   3    7.28    0.30
   2  12  -3    7.88    0.25
  -2 -12   3    7.36    0.29
   2 -12  -3    7.37    0.19
   2  12  -2   15.63    0.37
   2  12  -2   15.01    0.37
  -2  12   2   14.42    0.40
  -2 -12   2   14.95    0.37
   2 -12  -2   14.66    0.30
   2  12  -1    1.46    0.22
  -2  12   1    1.49    0.20
   2  12  -1    1.50    0.15
  -2 -12   1    1.56    0.17
   2 -12  -1    1.60    0.14
   2 -12  -1    1.40    0.12
   2  12   0  334.16    3.89
  -2  12   0  323.17    3.97
   2  12   0  331.20    3.97
  -2 -12   0  326.93    3.93
   2 -12   0  328.31    3.90
   2 -12   0  337.63    3.96
  -2 -12   0  318.19    3.85
   2  12   1    3.64    0.14
   2  12   1    3.19    0.26
  -2  12  -1    3.35    0.21
   2 -12   1    3.46    0.20
  -2 -12  -1    3.23    0.18
   2  12   2   52.81    0.69
  -2  12  -2   52.95    0.84
   2  12   2   51.06    0.87
   2 -12   2   51.64    0.82
   2 -12   3    1.49    0.19
   2  12   4   13.42    0.43
   2 -12   4   13.52    0.38
   2  12   5    1.08    0.27
   2 -12   5    1.02    0.20
   2  12   6    5.33    0.36
   2 -12   6    5.53    0.29
  -2  13   6    0.08    0.22
   2  13  -6    0.41    0.18
  -2 -13   6    0.30    0.21
  -2  13   5    0.05    0.21
   2  13  -5    0.12    0.16
  -2 -13   5   -0.17    0.20
  -2  13   4    0.23    0.21
   2  13  -4    0.15    0.15
  -2 -13   4    0.31    0.19
   2  13  -3    0.11    0.15
  -2  13   3    0.33    0.21
   2  13  -3    0.22    0.14
  -2 -13   3    0.09    0.17
   2  13  -2  205.60    2.62
   2  13  -2  211.36    2.61
  -2  13   2  207.90    2.67
  -2 -13   2  213.07    2.64
   2 -13  -2  210.85    2.52
   2  13  -1    0.31    0.23
   2  13  -1    0.25    0.12
  -2 -13   1   -0.01    0.17
   2 -13  -1    0.30    0.12
   2  13   0   46.97    0.70
  -2  13   0   46.48    0.80
   2  13   0   46.85    0.80
  -2 -13   0   46.07    0.75
   2 -13   0   48.22    0.78
   2 -13   0   46.42    0.72
   2  13   1    8.16    0.21
  -2  13  -1    8.03    0.29
   2  13   1    7.66    0.34
   2 -13   1    7.60    0.27
  -2  13  -2   22.51    0.49
   2  13   2   22.21    0.53
   2 -13   2   21.52    0.48
   2  13   3   -0.14    0.25
   2 -13   3    0.26    0.17
   2  13   4   18.72    0.53
   2 -13   4   19.47    0.47
   2  13   5    0.13    0.27
   2 -13   5    0.31    0.19
   2  13   6    0.31    0.30
   2 -13   6    0.29    0.21
  -2  14   5    2.08    0.25
   2  14  -5    1.83    0.21
  -2 -14   5    1.54    0.23
  -2  14   4    1.64    0.25
   2  14  -4    1.78    0.19
  -2 -14   4    1.71    0.22
  -2  14   3    2.18    0.24
   2  14  -3    2.44    0.20
   2  14  -3    2.55    0.20
  -2 -14   3    2.38    0.22
   2  14  -2    2.87    0.24
   2  14  -2    2.89    0.19
  -2  14   2    2.73    0.24
  -2 -14   2    2.64    0.23
   2  14  -1    1.36    0.23
   2  14  -1    1.33    0.15
  -2 -14   1    1.28    0.17
   2 -14  -1    1.56    0.14
   2  14   0   11.58    0.28
  -2  14   0   10.58    0.36
   2  14   0   10.90    0.38
  -2 -14   0   11.48    0.33
   2 -14   0   11.37    0.34
   2 -14   0   11.60    0.29
   2  14   1    2.02    0.28
  -2  14  -1    2.07    0.20
   2  14   1    1.97    0.12
   2 -14   1    2.16    0.19
  -2  14  -2   17.06    0.44
   2  14   2   18.10    0.50
   2 -14   2   18.19    0.44
   2  14   3    0.88    0.28
   2 -14   3    1.11    0.20
   2 -14   4    0.25    0.19
   2  14   5    0.04    0.31
   2 -14   5   -0.15    0.21
  -2  15   5    0.65    0.25
   2  15  -5    0.19    0.16
  -2 -15   5    0.42    0.22
  -2  15   4    8.94    0.37
   2  15  -4    8.80    0.33
  -2 -15   4    9.64    0.36
   2  15  -3    0.16    0.17
  -2  15   3    0.18    0.22
   2  15  -3    0.20    0.15
  -2 -15   3    0.13    0.19
   2  15  -2    0.83    0.21
  -2  15   2    0.60    0.21
   2  15  -2    1.00    0.14
  -2 -15   2    1.05    0.19
   2  15  -1    0.61    0.22
   2  15  -1    0.53    0.13
  -2 -15   1    0.71    0.17
   2 -15  -1    0.71    0.12
   2  15   0   45.44    0.82
   2  15   0   45.64    0.70
  -2  15   0   45.21    0.82
  -2 -15   0   45.22    0.78
   2 -15   0   44.80    0.72
   2 -15   0   45.20    0.78
   2  15   1    0.22    0.25
  -2  15  -1    0.37    0.18
   2 -15   1    0.18    0.16
   2  15   2    2.08    0.30
  -2  15  -2    2.49    0.22
   2 -15   2    2.19    0.20
   2  15   3    0.79    0.28
   2 -15   3    1.48    0.19
   2 -15   4    2.04    0.23
   2  15   5    1.20    0.31
   2 -15   5    1.15    0.23
   2  16  -4    0.14    0.15
  -2  16   4    0.01    0.22
  -2 -16   4    0.20    0.20
  -2  16   3    0.34    0.22
   2  16  -3    0.35    0.14
  -2 -16   3    0.31    0.20
   2  16  -2    8.40    0.34
   2  16  -2    8.62    0.30
  -2  16   2    8.45    0.36
  -2 -16   2    8.32    0.33
   2  16  -1    2.80    0.27
   2  16  -1    2.73    0.17
  -2 -16   1    2.34    0.21
   2  16   0   14.44    0.46
  -2  16   0   14.62    0.45
  -2 -16   0   15.12    0.40
   2 -16   0   14.29    0.35
   2  16   1   -0.21    0.27
  -2  16  -1   -0.08    0.18
   2 -16   1    0.01    0.17
   2 -16   1    0.16    0.15
  -2  16  -2   15.79    0.44
   2  16   2   15.17    0.50
   2 -16   2   15.85    0.43
   2  16   3    0.89    0.31
   2 -16   3    0.73    0.19
   2 -16   4    0.21    0.20
  -2  17   3   -0.04    0.22
   2  17  -3   -0.04    0.15
  -2 -17   3    0.19    0.20
   2  17  -2    0.05    0.21
  -2  17   2   -0.08    0.21
   2  17  -2    0.01    0.14
  -2 -17   2   -0.09    0.18
   2  17  -1    0.57    0.24
  -2 -17   1    0.49    0.18
  -2  17   0    3.49    0.27
   2  17   0    4.07    0.33
  -2 -17   0    4.04    0.24
   2  17   1    3.31    0.32
  -2  17  -1    3.58    0.26
   2 -17   1    3.46    0.20
   2 -17   1    4.18    0.25
   2  17   2    1.75    0.31
  -2  17  -2    1.62    0.22
   2 -17   2    1.83    0.21
   2  17   3    1.30    0.32
   2 -17   3    1.62    0.23
   2  18  -1    0.15    0.24
  -2  18   1    0.50    0.23
  -2 -18   1    0.16    0.18
  -2  18   0   14.76    0.47
  -2 -18   0   15.69    0.44
   3   0  -8   76.29    1.15
   3   0  -7    0.07    0.13
   3   0  -6    4.94    0.26
   3   0  -5   -0.07    0.13
  -3   0   4   46.81    0.69
   3   0  -4   47.00    0.70
   3   0  -4   45.98    0.56
   3   0  -3    0.03    0.07
   3   0  -3   -0.06    0.11
  -3   0   3   -0.20    0.11
   3   0  -2    7.01    0.21
   3   0  -2    7.14    0.15
  -3   0   2    7.44    0.20
  -3   0   0  106.60    1.33
  -3   0  -1    0.05    0.07
   3   0   1   -0.02    0.09
   3   0   2   15.02    0.21
   3   0   2   15.42    0.29
   3   0   3   -0.09    0.10
   3   0   4  142.42    1.77
   3   0   4  142.05    1.77
   3   0   5   -0.01    0.09
   3   0   5    0.03    0.11
   3   0   6  154.48    1.95
   3   0   7    0.06    0.13
   3   0   7    0.07    0.16
   3   0   8    6.61    0.29
   3   1  -8    3.44    0.25
   3  -1  -8    3.72    0.25
   3   1  -7    0.08    0.15
   3  -1  -7    0.20    0.14
   3   1  -6  175.17    2.22
   3  -1  -6  173.07    2.19
   3   1  -5   -0.08    0.13
   3  -1  -5    0.09    0.12
   3  -1  -5   -0.03    0.05
  -3   1   4    3.11    0.16
   3   1  -4    3.43    0.18
   3  -1  -4    3.56    0.18
  -3  -1   4    3.72    0.18
   3  -1  -4    3.66    0.11
   3   1  -3    0.46    0.12
   3   1  -3    0.37    0.05
  -3   1   3    0.35    0.11
   3  -1  -3    0.48    0.09
   3  -1  -3    0.41    0.11
  -3  -1   3    0.22    0.11
   3   1  -2   89.63    1.18
  -3   1   2   92.34    1.16
   3  -1  -2   90.94    1.17
   3  -1  -2   92.22    1.12
  -3  -1   2   88.75    1.16
  -3   1   1   10.97    0.23
   3  -1  -1   10.91    0.24
   3   1   0  759.67    8.64
  -3   1   0  748.93    8.53
  -3  -1   0  760.64    8.63
  -3   1  -1   23.70    0.39
   3   1   1   23.78    0.39
   3  -1   1   23.53    0.39
  -3  -1  -1   24.46    0.38
   3   1   2  114.94    1.45
   3  -1   2  117.77    1.46
   3  -1   2  118.23    1.36
   3   1   3    7.56    0.20
   3  -1   3    7.18    0.16
   3  -1   3    7.10    0.20
   3   1   4   91.62    1.18
   3   1   4   91.04    1.19
   3  -1   4   92.52    1.15
   3  -1   4   90.96    1.21
   3  -1   4   92.91    1.20
   3   1   5    1.59    0.13
   3   1   5    1.68    0.11
   3  -1   5    1.36    0.14
   3   1   6  112.29    1.50
   3   1   6  108.85    1.42
   3  -1   6  111.33    1.46
   3   1   7    0.11    0.12
   3   1   7    0.16    0.16
   3  -1   7    0.18    0.13
   3  -1   7    0.11    0.15
   3   1   8   61.48    0.99
   3  -1   8   61.95    0.98
   3  -1   8   61.13    0.94
   3   2  -8   16.93    0.44
   3   2  -7   -0.02    0.14
   3  -2  -7    0.15    0.13
   3   2  -6   12.67    0.36
   3  -2  -6   12.62    0.32
  -3   2   5    0.07    0.12
   3   2  -5    0.05    0.13
   3  -2  -5    0.09    0.13
   3  -2  -5    0.02    0.07
   3   2  -4    3.78    0.19
  -3   2   4    3.30    0.16
   3  -2  -4    3.64    0.17
   3  -2  -4    3.50    0.13
   3   2  -3    0.71    0.13
  -3   2   3    0.93    0.11
   3   2  -3    0.83    0.05
   3   2  -3    0.91    0.05
   3  -2  -3    0.83    0.12
  -3  -2   3    0.74    0.12
   3  -2  -3    1.00    0.11
  -3   2   2   95.39    1.21
   3  -2  -2   95.86    1.18
   3  -2  -2   94.63    1.22
  -3   2   1    1.04    0.10
  -3  -2   1    0.93    0.06
  -3  -2   1    0.96    0.11
   3  -2  -1    1.02    0.11
   3  -2  -1    1.07    0.09
   3   2   0 1070.00   12.15
  -3   2   0 1066.77   12.07
  -3  -2   0 1071.70   12.14
  -3  -2   0 1059.89   12.04
  -3   2  -1    1.47    0.06
   3   2   1    1.55    0.11
  -3   2  -1    1.52    0.11
   3  -2   1    1.60    0.06
  -3  -2  -1    1.69    0.11
   3   2   2  300.85    3.58
   3   2   2  306.14    3.49
   3  -2   2  306.88    3.51
   3  -2   2  299.95    3.60
  -3  -2  -2  306.64    3.57
   3   2   3    5.67    0.17
   3  -2   3    5.57    0.14
   3  -2   3    5.76    0.19
   3  -2   3    5.23    0.17
   3   2   4   31.35    0.48
   3   2   4   30.57    0.48
   3   2   4   32.51    0.54
   3  -2   4   30.60    0.51
   3  -2   4   30.64    0.52
   3  -2   4   31.03    0.47
   3   2   5    7.06    0.25
   3   2   5    6.58    0.19
   3   2   5    6.48    0.20
   3  -2   5    6.73    0.23
   3  -2   5    6.29    0.20
   3   2   6  167.34    2.05
   3   2   6  167.30    2.14
   3  -2   6  164.99    2.07
   3  -2   6  164.31    2.09
   3   2   7    7.13    0.29
   3   2   7    7.35    0.23
   3  -2   7    6.95    0.25
   3  -2   7    7.18    0.25
   3   2   8    0.32    0.21
   3  -2   8    0.25    0.16
   3  -2   8    0.30    0.16
   3  -2   8    0.20    0.17
   3   3  -8    0.01    0.16
   3   3  -7    0.28    0.14
   3  -3  -7    0.03    0.12
   3   3  -6    0.36    0.15
   3  -3  -6    0.18    0.12
  -3   3   5    0.02    0.07
   3   3  -5   -0.08    0.13
  -3   3   5    0.00    0.12
   3  -3  -5   -0.05    0.11
   3  -3  -5    0.00    0.09
  -3   3   4  127.83    1.57
   3   3  -4  132.91    1.68
  -3   3   4  130.55    1.62
   3  -3  -4  129.31    1.63
   3  -3  -4  128.85    1.57
   3   3  -3    0.53    0.13
  -3   3   3    0.55    0.10
   3   3  -3    0.41    0.05
   3  -3  -3    0.41    0.11
   3  -3  -3    0.42    0.12
  -3  -3   3    0.67    0.13
   3   3  -2  210.19    2.43
  -3   3   2  211.46    2.48
  -3  -3   2  202.78    2.45
   3  -3  -2  207.99    2.46
   3  -3  -2  206.39    2.49
  -3   3   1    1.41    0.11
  -3   3   1    1.38    0.08
   3   3  -1    1.37    0.12
   3   3  -1    1.29    0.09
  -3  -3   1    1.44    0.08
  -3  -3   1    1.38    0.11
   3  -3  -1    1.30    0.11
   3  -3  -1    1.40    0.12
   3   3   0  186.58    2.24
  -3   3   0  184.51    2.17
  -3   3   0  185.79    2.23
   3   3   0  187.91    2.23
  -3  -3   0  184.52    2.14
   3  -3   0  186.17    2.24
  -3  -3   0  188.38    2.23
   3  -3   0  189.69    2.24
   3   3   1    0.05    0.10
  -3   3  -1    0.02    0.05
   3   3   1    0.01    0.03
   3   3   1    0.03    0.09
   3  -3   1    0.10    0.05
  -3  -3  -1   -0.09    0.08
   3   3   2  541.44    6.25
   3   3   2  543.16    6.17
   3   3   2  548.40    6.30
  -3  -3  -2  541.03    6.24
   3  -3   2  541.37    6.29
   3  -3   2  539.22    6.20
   3   3   3    0.10    0.09
   3  -3   3    0.13    0.08
   3  -3   3    0.15    0.11
   3  -3   3    0.13    0.08
   3   3   4  116.62    1.52
   3   3   4  112.42    1.43
   3   3   4  116.90    1.44
   3  -3   4  115.40    1.50
   3  -3   4  116.56    1.44
   3   3   5   13.23    0.27
   3   3   5   13.11    0.34
   3   3   5   13.08    0.27
   3  -3   5   13.31    0.33
   3  -3   5   12.56    0.29
   3   3   6   39.09    0.69
   3   3   6   39.68    0.59
   3  -3   6   38.11    0.63
   3  -3   6   39.13    0.66
   3   3   7    0.86    0.19
   3  -3   7    0.59    0.15
   3  -3   7    1.05    0.16
   3  -3   8    5.50    0.25
   3  -3   8    5.46    0.25
   3   4  -8    0.63    0.16
   3   4  -7    0.05    0.14
   3  -4  -7    0.01    0.11
  -3   4   6   17.08    0.30
   3   4  -6   17.37    0.42
   3  -4  -6   18.01    0.36
  -3   4   5    0.22    0.09
   3   4  -5   -0.01    0.13
  -3   4   5   -0.01    0.11
   3  -4  -5   -0.02    0.11
   3  -4  -5   -0.05    0.10
  -3   4   4   13.32    0.26
   3   4  -4   13.92    0.34
  -3   4   4   13.93    0.28
   3  -4  -4   13.69    0.30
   3  -4  -4   13.33    0.28
  -3   4   3    0.26    0.10
  -3   4   3    0.22    0.08
   3   4  -3    0.21    0.07
  -3  -4   3    0.18    0.10
   3  -4  -3    0.20    0.13
   3  -4  -3    0.24    0.12
  -3   4   2  278.23    3.24
   3   4  -2  270.96    3.28
   3   4  -2  275.20    3.19
  -3  -4   2  275.53    3.26
  -3  -4   2  271.60    3.22
   3  -4  -2  275.04    3.25
   3  -4  -2  276.00    3.23
   3   4  -1    0.73    0.12
  -3   4   1    0.69    0.10
   3   4  -1    0.68    0.08
  -3   4   1    0.69    0.08
   3  -4  -1    0.75    0.11
   3  -4  -1    0.82    0.11
  -3  -4   1    0.60    0.07
  -3  -4   1    0.75    0.11
   3   4   0  113.07    1.40
   3   4   0  112.82    1.40
  -3   4   0  109.62    1.34
  -3   4   0  109.08    1.39
  -3  -4   0  111.79    1.32
   3  -4   0  115.18    1.41
   3  -4   0  112.54    1.40
  -3  -4   0  112.21    1.39
   3   4   1    1.55    0.12
  -3   4  -1    1.64    0.08
   3   4   1    1.48    0.06
   3   4   1    1.77    0.12
   3  -4   1    1.60    0.08
  -3  -4  -1    1.80    0.10
   3  -4   1    1.62    0.11
   3   4   2    2.43    0.13
   3   4   2    2.76    0.15
   3   4   2    2.61    0.09
   3  -4   2    2.69    0.11
  -3  -4  -2    2.46    0.12
   3   4   3    1.05    0.10
   3   4   3    1.18    0.08
   3  -4   3    0.98    0.12
   3  -4   3    1.13    0.10
   3  -4   3    1.08    0.11
   3   4   4   80.55    1.14
   3   4   4   80.33    1.03
   3   4   4   82.74    1.04
   3  -4   4   82.29    1.12
   3  -4   4   80.41    1.06
   3   4   5    1.63    0.10
   3   4   5    1.93    0.18
   3   4   5    1.73    0.12
   3  -4   5    1.56    0.13
   3   4   6   23.69    0.40
   3   4   6   23.50    0.51
   3  -4   6   23.70    0.45
   3   4   7    4.22    0.25
   3  -4   7    4.08    0.22
   3   4   8    2.99    0.26
   3  -4   8    2.86    0.22
   3  -4   8    3.42    0.22
   3   5  -8    3.55    0.25
   3   5  -7   -0.08    0.15
   3   5  -6   19.90    0.47
   3  -5  -6   19.70    0.39
  -3   5   5    0.18    0.10
  -3   5   5    0.10    0.10
   3   5  -5    0.02    0.13
  -3  -5   5    0.14    0.13
   3  -5  -5    0.15    0.11
   3  -5  -5    0.10    0.12
  -3   5   4    1.87    0.13
   3   5  -4    1.68    0.16
  -3   5   4    1.81    0.13
  -3  -5   4    1.48    0.15
   3  -5  -4    1.89    0.16
  -3   5   3    3.30    0.15
  -3   5   3    3.22    0.14
   3   5  -3    3.51    0.12
  -3  -5   3    3.20    0.15
   3  -5  -3    3.63    0.18
   3  -5  -3    3.24    0.16
  -3   5   2   11.66    0.25
  -3   5   2   11.40    0.25
   3   5  -2   12.65    0.30
  -3   5   2   11.81    0.26
   3   5  -2   11.81    0.23
  -3  -5   2   11.25    0.24
   3  -5  -2   11.74    0.28
  -3  -5   2   12.53    0.29
   3  -5  -2   11.65    0.26
  -3   5   1    5.12    0.16
  -3   5   1    5.23    0.15
   3   5  -1    5.09    0.18
   3   5  -1    5.22    0.16
  -3  -5   1    5.12    0.14
  -3  -5   1    5.14    0.17
   3  -5  -1    5.20    0.18
   3  -5  -1    5.23    0.17
   3   5   0    2.00    0.09
   3   5   0    2.15    0.13
   3   5   0    2.16    0.13
  -3  -5   0    1.93    0.09
   3  -5   0    1.98    0.13
   3  -5   0    1.99    0.14
   3   5   1   -0.05    0.11
   3   5   1    0.05    0.10
  -3   5  -1   -0.04    0.07
   3   5   1    0.02    0.06
   3  -5   1    0.07    0.09
  -3  -5  -1    0.02    0.08
   3  -5   1    0.03    0.10
   3  -5   1   -0.01    0.07
   3   5   2  187.35    2.25
  -3   5  -2  189.99    2.23
   3   5   2  187.17    2.32
   3   5   2  189.17    2.21
   3  -5   2  189.68    2.24
  -3  -5  -2  188.75    2.23
   3  -5   2  183.41    2.29
   3   5   3   13.38    0.26
   3   5   3   13.02    0.24
   3  -5   3   12.83    0.26
   3  -5   3   12.96    0.31
   3   5   4   49.68    0.78
   3   5   4   47.75    0.65
   3   5   4   48.95    0.66
   3  -5   4   48.49    0.70
   3   5   5    0.02    0.16
   3   5   5    0.09    0.09
   3  -5   5   -0.14    0.13
   3   5   6  103.15    1.42
   3  -5   6   97.25    1.34
   3   5   7    0.03    0.19
   3  -5   7   -0.07    0.16
   3   5   8    4.30    0.28
   3  -5   8    4.14    0.24
   3   6  -8    5.43    0.30
  -3  -6   8    5.29    0.30
   3   6  -7    0.16    0.16
  -3  -6   7    0.20    0.17
  -3   6   6    4.23    0.19
   3   6  -6    3.94    0.24
  -3  -6   6    4.38    0.23
  -3   6   5    0.91    0.13
  -3   6   5    0.91    0.11
   3   6  -5    1.03    0.16
   3  -6  -5    0.82    0.12
  -3  -6   5    0.92    0.15
   3  -6  -5    0.96    0.14
  -3   6   4    1.77    0.14
  -3   6   4    1.62    0.12
   3   6  -4    1.72    0.06
   3  -6  -4    1.81    0.14
   3  -6  -4    1.91    0.17
  -3  -6   4    1.57    0.15
   3   6  -3    0.41    0.13
  -3   6   3    0.43    0.11
   3   6  -3    0.35    0.10
  -3   6   3    0.29    0.09
   3  -6  -3    0.28    0.16
   3  -6  -3    0.34    0.12
  -3  -6   3    0.44    0.12
  -3   6   2  474.43    5.57
   3   6  -2  483.92    5.63
  -3   6   2  472.40    5.58
  -3   6   2  489.93    5.60
   3   6  -2  479.96    5.54
  -3  -6   2  482.33    5.57
   3  -6  -2  486.11    5.60
  -3  -6   2  476.13    5.60
   3  -6  -2  483.66    5.58
  -3   6   1    0.15    0.09
  -3   6   1    0.14    0.10
   3   6  -1    0.07    0.11
   3   6  -1    0.11    0.10
  -3  -6   1    0.07    0.09
   3  -6  -1    0.01    0.13
   3  -6  -1    0.14    0.10
  -3  -6   1    0.19    0.11
  -3   6   0    0.86    0.10
   3   6   0    0.77    0.12
   3   6   0    0.75    0.08
   3   6   0    0.66    0.11
  -3  -6   0    0.75    0.10
   3  -6   0    0.79    0.13
   3  -6   0    0.71    0.11
  -3  -6   0    0.77    0.08
   3   6   1    0.54    0.12
   3   6   1    0.77    0.10
   3   6   1    0.64    0.08
  -3   6  -1    0.67    0.09
  -3  -6  -1    0.63    0.10
   3  -6   1    0.83    0.11
   3  -6   1    0.52    0.09
  -3   6  -2  233.26    2.74
   3   6   2  232.72    2.73
   3   6   2  232.14    2.71
   3   6   2  231.53    2.82
   3  -6   2  235.47    2.75
  -3  -6  -2  231.68    2.72
   3  -6   2  228.86    2.79
   3   6   3   10.75    0.22
   3   6   3   10.55    0.22
   3  -6   3   10.53    0.25
  -3  -6  -3   10.83    0.21
   3   6   4   47.67    0.64
   3   6   4   47.70    0.77
   3   6   4   48.50    0.67
   3  -6   4   46.40    0.70
   3   6   5    3.09    0.13
   3   6   5    2.85    0.22
   3  -6   5    3.18    0.18
   3   6   6   80.53    1.22
   3  -6   6   81.87    1.15
   3   6   7    0.13    0.19
   3  -6   7    0.04    0.16
   3   6   8    0.09    0.21
   3  -6   8    0.26    0.18
   3   7  -8    0.41    0.18
  -3  -7   8    0.84    0.21
   3   7  -7    0.07    0.16
  -3  -7   7    0.22    0.17
   3   7  -6   26.86    0.57
  -3   7   6   26.05    0.47
  -3  -7   6   26.08    0.55
  -3   7   5    0.34    0.13
   3   7  -5    0.47    0.15
   3  -7  -5    0.63    0.11
  -3  -7   5    0.38    0.14
  -3   7   4    0.29    0.12
   3   7  -4    0.17    0.06
  -3   7   4    0.20    0.10
   3  -7  -4    0.27    0.12
  -3  -7   4    0.21    0.13
   3  -7  -4    0.13    0.16
   3   7  -3    1.24    0.12
  -3   7   3    0.98    0.14
   3   7  -3    1.02    0.14
  -3   7   3    1.23    0.11
  -3  -7   3    1.27    0.14
   3  -7  -3    1.30    0.13
   3  -7  -3    1.40    0.18
   3   7  -2    7.60    0.21
   3   7  -2    6.66    0.23
  -3   7   2    6.10    0.20
  -3   7   2    6.94    0.22
  -3   7   2    6.93    0.20
  -3  -7   2    6.65    0.22
   3  -7  -2    7.09    0.26
  -3  -7   2    6.86    0.23
   3  -7  -2    7.12    0.22
  -3   7   1   10.49    0.24
   3   7  -1   10.54    0.26
   3   7  -1   10.65    0.25
  -3   7   1   11.11    0.28
  -3  -7   1   10.71    0.26
  -3  -7   1    9.57    0.23
   3  -7  -1   10.01    0.25
   3  -7  -1   10.23    0.28
   3   7   0   49.68    0.70
   3   7   0   50.18    0.72
   3   7   0   47.95    0.65
  -3   7   0   48.01    0.68
  -3  -7   0   47.54    0.66
  -3  -7   0   47.55    0.68
   3  -7   0   47.27    0.70
   3  -7   0   48.61    0.72
   3   7   1    0.14    0.09
  -3   7  -1    0.19    0.10
   3   7   1    0.12    0.09
   3   7   1    0.12    0.13
  -3  -7  -1    0.17    0.10
   3  -7   1    0.24    0.09
   3  -7   1    0.14    0.10
   3  -7   1    0.09    0.12
  -3   7  -2  640.65    7.36
   3   7   2  643.86    7.33
   3   7   2  638.88    7.34
   3   7   2  637.58    7.45
   3  -7   2  637.33    7.37
   3  -7   2  637.67    7.43
  -3  -7  -2  636.51    7.33
   3   7   3   12.36    0.24
   3   7   3   12.36    0.25
   3  -7   3   11.77    0.29
  -3  -7  -3   12.64    0.23
   3   7   4    1.95    0.11
   3   7   4    2.08    0.20
   3   7   4    2.04    0.13
   3  -7   4    1.77    0.16
   3   7   5    4.76    0.26
   3  -7   5    4.52    0.21
   3   7   6   90.72    1.32
   3  -7   6   87.17    1.24
   3   7   7    0.24    0.22
   3  -7   7    0.16    0.17
   3   8  -7    0.08    0.16
  -3  -8   7    0.14    0.19
  -3   8   6    0.25    0.14
   3   8  -6    0.09    0.16
  -3  -8   6   -0.04    0.16
  -3   8   5    0.21    0.14
   3  -8  -5    0.32    0.11
  -3  -8   5    0.08    0.15
  -3   8   4   35.70    0.59
  -3   8   4   35.70    0.53
   3   8  -4   35.36    0.63
   3   8  -4   33.85    0.47
  -3  -8   4   34.75    0.60
   3  -8  -4   35.00    0.54
   3   8  -3    0.01    0.13
  -3   8   3    0.13    0.13
   3   8  -3    0.04    0.13
  -3  -8   3    0.05    0.13
   3  -8  -3    0.14    0.12
   3   8  -2   29.79    0.53
  -3   8   2   29.96    0.50
  -3   8   2   29.50    0.52
   3   8  -2   30.86    0.49
  -3  -8   2   29.32    0.50
   3  -8  -2   30.80    0.49
   3   8  -1    0.95    0.12
  -3   8   1    0.73    0.13
   3   8  -1    0.86    0.14
   3   8  -1    0.76    0.10
  -3   8   1    0.96    0.13
  -3  -8   1    0.80    0.12
  -3  -8   1    0.63    0.10
   3  -8  -1    0.90    0.13
  -3  -8   1    0.83    0.14
   3   8   0   29.23    0.48
   3   8   0   29.19    0.45
   3   8   0   31.03    0.52
  -3   8   0   29.05    0.47
  -3   8   0   29.24    0.51
  -3  -8   0   29.38    0.47
  -3  -8   0   28.66    0.45
   3  -8   0   28.71    0.48
   3  -8   0   29.74    0.50
  -3   8  -1   14.32    0.29
   3   8   1   14.40    0.28
   3   8   1   14.27    0.34
   3   8   1   14.56    0.29
   3  -8   1   14.24    0.30
   3  -8   1   14.64    0.33
  -3  -8  -1   14.25    0.28
  -3   8  -2  151.37    1.89
   3   8   2  154.07    1.86
   3   8   2  157.50    1.86
   3   8   2  156.65    1.97
   3  -8   2  151.47    1.90
   3  -8   2  149.78    1.94
  -3  -8  -2  152.97    1.84
   3   8   3    0.37    0.17
   3   8   3    0.12    0.08
   3   8   3    0.20    0.11
  -3  -8  -3    0.37    0.07
   3  -8   3    0.33    0.13
   3   8   4    0.36    0.08
   3   8   4    0.23    0.18
   3   8   4    0.52    0.11
   3  -8   4    0.31    0.15
   3   8   5   12.35    0.38
   3  -8   5   11.95    0.33
   3   8   6    2.00    0.24
   3  -8   6    1.87    0.20
   3   8   7   -0.25    0.23
   3  -8   7    0.11    0.17
   3   9  -7    0.11    0.16
  -3  -9   7    0.16    0.19
   3   9  -6    0.29    0.16
  -3   9   6    0.17    0.15
  -3  -9   6    0.47    0.18
  -3   9   5    1.76    0.17
  -3  -9   5    1.60    0.19
   3   9  -4   35.71    0.65
   3   9  -4   33.93    0.49
  -3   9   4   35.99    0.61
  -3  -9   4   34.96    0.62
   3  -9  -4   34.63    0.54
   3   9  -3    0.55    0.14
  -3   9   3    0.46    0.15
   3   9  -3    0.53    0.14
  -3  -9   3    0.53    0.15
   3  -9  -3    0.51    0.12
  -3  -9   3    0.37    0.09
  -3   9   2  182.74    2.26
   3   9  -2  181.70    2.19
   3   9  -2  179.54    2.25
  -3  -9   2  179.19    2.21
   3  -9  -2  173.41    2.19
  -3  -9   2  180.56    2.17
   3   9  -1    3.77    0.16
   3   9  -1    4.20    0.22
   3   9  -1    4.71    0.19
  -3   9   1    3.94    0.20
  -3  -9   1    4.33    0.17
  -3  -9   1    3.95    0.19
   3  -9  -1    3.98    0.17
  -3  -9   1    3.67    0.17
   3   9   0    2.97    0.20
   3   9   0    2.98    0.15
  -3   9   0    3.16    0.18
   3   9   0    3.31    0.16
  -3  -9   0    2.75    0.15
   3  -9   0    3.02    0.16
  -3  -9   0    2.76    0.14
   3   9   1    0.81    0.11
  -3   9  -1    0.70    0.12
   3   9   1    0.75    0.11
   3   9   1    0.80    0.18
   3  -9   1    0.74    0.12
   3  -9   1    0.63    0.13
   3   9   2   11.20    0.26
   3   9   2   10.98    0.33
   3   9   2   11.01    0.23
   3  -9   2   10.48    0.28
   3  -9   2   10.46    0.30
  -3  -9  -2   10.51    0.22
   3   9   3    0.01    0.07
   3   9   3    0.15    0.12
   3   9   3    0.11    0.19
   3  -9   3    0.02    0.14
   3  -9   4  235.70    2.89
   3   9   5    1.12    0.21
   3  -9   5    1.01    0.18
   3   9   6    0.20    0.21
   3  -9   6    0.44    0.17
   3   9   7    2.27    0.28
   3  -9   7    2.29    0.23
   3  10  -7    0.13    0.18
  -3 -10   7    0.14    0.20
  -3  10   6    4.20    0.24
  -3 -10   6    3.80    0.25
  -3  10   5    0.11    0.17
   3  10  -5    0.24    0.15
  -3 -10   5    0.14    0.18
   3  10  -4   87.83    1.29
  -3  10   4   89.97    1.25
   3 -10  -4   88.57    1.15
  -3 -10   4   87.81    1.24
   3  10  -3    0.39    0.15
  -3  10   3    0.58    0.16
   3  10  -3    0.23    0.15
  -3 -10   3    0.41    0.15
   3 -10  -3    0.38    0.12
   3  10  -2    2.30    0.17
   3  10  -2    1.95    0.20
  -3  10   2    2.13    0.19
  -3 -10   2    1.96    0.14
   3 -10  -2    2.11    0.15
   3 -10  -2    2.12    0.13
  -3 -10   2    2.36    0.19
   3  10  -1    3.01    0.15
   3  10  -1    2.72    0.17
  -3  10   1    2.53    0.19
   3  10  -1    3.00    0.22
   3 -10  -1    2.80    0.14
  -3 -10   1    2.68    0.16
   3 -10  -1    2.78    0.16
  -3 -10   1    2.84    0.18
   3  10   0   90.81    1.24
   3  10   0   88.58    1.17
  -3  10   0   89.45    1.26
   3  10   0   88.95    1.18
  -3 -10   0   90.01    1.17
   3 -10   0   88.42    1.20
  -3 -10   0   88.45    1.18
   3  10   1    0.77    0.19
   3  10   1    0.85    0.11
   3  10   1    0.79    0.13
  -3 -10  -1    0.80    0.12
   3 -10   1    0.90    0.14
   3 -10   1    0.59    0.14
   3  10   2  150.28    1.88
   3  10   2  154.24    1.85
   3  10   2  156.70    2.01
   3 -10   2  152.09    1.93
   3 -10   2  148.89    1.95
   3  10   3    0.79    0.21
   3  10   3    1.01    0.08
   3 -10   3    1.21    0.17
   3 -10   4    7.32    0.27
   3  10   5    0.82    0.23
   3 -10   5    0.92    0.17
   3  10   6    5.85    0.34
   3 -10   6    6.05    0.27
   3  10   7   -0.19    0.27
   3 -10   7   -0.08    0.18
  -3  11   6    0.51    0.19
  -3 -11   6    0.37    0.20
  -3  11   5    1.51    0.21
   3  11  -5    1.23    0.18
  -3 -11   5    1.09    0.20
   3  11  -4    5.49    0.27
  -3  11   4    5.46    0.26
  -3 -11   4    5.17    0.25
   3  11  -3    1.39    0.17
  -3  11   3    1.35    0.20
   3  11  -3    1.20    0.16
   3 -11  -3    1.46    0.14
  -3 -11   3    1.64    0.19
  -3  11   2   34.78    0.63
   3  11  -2   33.33    0.60
   3  11  -2   34.11    0.57
  -3 -11   2   32.73    0.58
   3 -11  -2   32.46    0.54
   3 -11  -2   33.01    0.53
   3  11  -1    5.80    0.21
   3  11  -1    5.67    0.27
  -3  11   1    5.73    0.25
   3 -11  -1    5.60    0.20
  -3 -11   1    5.35    0.22
   3  11   0   26.59    0.53
   3  11   0   27.41    0.47
  -3 -11   0   26.68    0.46
  -3 -11   0   26.05    0.47
   3 -11   0   25.65    0.48
   3  11   1   12.71    0.38
   3  11   1   13.08    0.28
   3 -11   1   12.99    0.32
   3 -11   1   12.82    0.33
   3  11   2  129.32    1.77
   3  11   2  132.78    1.60
   3 -11   2  130.86    1.70
   3 -11   2  127.26    1.72
   3  11   3    4.46    0.29
   3 -11   3    4.30    0.23
   3 -11   4   89.02    1.26
   3  11   5    0.65    0.24
   3 -11   5    0.69    0.18
   3  11   6   -0.42    0.25
   3 -11   6   -0.06    0.18
   3  12  -6    5.59    0.30
  -3  12   6    5.54    0.28
  -3 -12   6    5.38    0.31
  -3  12   5    0.83    0.19
   3  12  -5    1.07    0.19
  -3 -12   5    0.79    0.20
   3  12  -4   44.19    0.79
  -3  12   4   44.77    0.79
  -3 -12   4   46.20    0.78
   3  12  -3    0.64    0.18
  -3  12   3    0.52    0.20
   3  12  -3    0.53    0.16
   3 -12  -3    0.58    0.13
  -3 -12   3    0.69    0.18
  -3  12   2  127.67    1.71
   3  12  -2  121.35    1.62
   3  12  -2  124.13    1.66
  -3 -12   2  126.78    1.65
   3 -12  -2  123.23    1.58
  -3  12   1    6.81    0.28
   3  12  -1    6.45    0.29
   3  12  -1    6.56    0.23
  -3 -12   1    6.64    0.25
   3 -12  -1    6.47    0.23
   3  12   0   62.82    0.97
   3  12   0   63.67    0.90
  -3 -12   0   61.83    0.91
   3 -12   0   62.08    0.91
   3  12   1    2.67    0.14
   3  12   1    2.34    0.26
  -3  12  -1    2.88    0.20
   3 -12   1    2.57    0.18
   3 -12   1    2.45    0.18
   3  12   2   46.28    0.82
   3 -12   2   44.71    0.74
   3 -12   2   45.16    0.75
   3  12   3    3.07    0.28
   3 -12   3    2.96    0.20
   3 -12   4   16.97    0.42
   3  12   5    0.16    0.25
   3 -12   5    0.34    0.18
   3  12   6    5.33    0.35
   3 -12   6    5.05    0.27
  -3  13   5    0.71    0.22
   3  13  -5    0.13    0.17
  -3 -13   5    0.46    0.22
   3  13  -4   57.32    0.96
  -3  13   4   57.96    0.95
  -3 -13   4   57.71    0.94
   3  13  -3    0.77    0.18
  -3  13   3    0.74    0.19
   3  13  -3    0.84    0.17
  -3 -13   3    0.65    0.18
   3  13  -2    0.94    0.17
   3  13  -2    0.48    0.20
  -3  13   2    1.11    0.20
   3 -13  -2    0.58    0.13
  -3 -13   2    1.07    0.18
   3  13  -1    1.56    0.24
  -3  13   1    1.45    0.19
   3  13  -1    1.65    0.16
   3 -13  -1    1.85    0.16
  -3 -13   1    1.53    0.17
   3  13   0   24.23    0.55
   3  13   0   24.31    0.45
  -3 -13   0   24.52    0.48
   3 -13   0   24.11    0.47
   3  13   1   -0.02    0.09
  -3  13  -1   -0.14    0.15
   3  13   1   -0.16    0.24
   3 -13   1    0.03    0.14
   3 -13   1   -0.07    0.14
   3  13   2    9.96    0.39
   3 -13   2    9.78    0.32
   3 -13   2    9.88    0.31
   3  13   3   -0.13    0.24
   3 -13   3   -0.03    0.16
   3 -13   4    3.32    0.23
   3  13   5    0.62    0.28
   3 -13   5    0.42    0.20
  -3  14   5    0.27    0.20
   3  14  -5    0.54    0.18
  -3 -14   5    0.47    0.22
  -3  14   4    2.20    0.24
   3  14  -4    2.52    0.23
  -3 -14   4    3.02    0.26
  -3  14   3    0.97    0.22
   3  14  -3    0.87    0.16
  -3 -14   3    0.78    0.19
   3  14  -2    1.01    0.22
  -3  14   2    0.80    0.19
   3  14  -2    0.53    0.15
  -3 -14   2    0.95    0.18
   3  14  -1    3.55    0.19
   3  14  -1    3.57    0.28
  -3  14   1    3.14    0.23
  -3 -14   1    3.24    0.21
   3 -14  -1    3.28    0.19
   3  14   0    7.29    0.24
   3  14   0    7.02    0.33
  -3 -14   0    8.02    0.27
   3 -14   0    7.28    0.26
  -3  14  -1    0.28    0.15
   3  14   1    0.26    0.24
   3 -14   1    0.25    0.15
   3 -14   1    0.28    0.15
   3  14   2    2.56    0.30
   3 -14   2    2.66    0.21
   3 -14   2    2.75    0.21
   3  14   3   -0.02    0.26
   3 -14   3    0.01    0.16
   3 -14   3   -0.03    0.17
   3 -14   4    9.34    0.33
   3  14   5    0.06    0.28
   3 -14   5   -0.20    0.20
  -3  15   4    0.28    0.21
   3  15  -4    0.09    0.16
  -3 -15   4   -0.17    0.20
  -3  15   3   -0.01    0.20
   3  15  -3    0.03    0.16
  -3 -15   3   -0.11    0.19
   3  15  -2   18.29    0.45
   3  15  -2   17.16    0.45
  -3  15   2   17.96    0.49
   3  15  -1    0.10    0.24
  -3  15   1    0.01    0.18
   3  15  -1    0.07    0.13
   3 -15  -1   -0.09    0.14
  -3 -15   1    0.01    0.15
   3  15   0    0.61    0.25
   3 -15   0    0.79    0.15
  -3 -15   0    1.00    0.16
  -3  15  -1    0.77    0.18
   3  15   1    0.58    0.27
   3 -15   1    0.76    0.17
   3 -15   1    0.81    0.16
   3  15   2    2.95    0.32
   3 -15   2    2.96    0.22
   3 -15   2    3.49    0.23
   3  15   3    2.25    0.32
   3 -15   3    2.39    0.22
   3 -15   3    2.56    0.22
   3  15   4    2.07    0.33
   3 -15   4    2.33    0.24
  -3  16   3    1.02    0.23
   3  16  -3    1.16    0.19
  -3 -16   3    1.20    0.22
   3  16  -2   15.95    0.43
  -3  16   2   17.05    0.50
   3  16  -2   17.72    0.46
  -3 -16   2   17.56    0.45
   3  16  -1    0.44    0.25
  -3  16   1    0.28    0.20
   3  16  -1    0.27    0.13
  -3 -16   1    0.34    0.17
   3  16   0    9.40    0.40
   3 -16   0    9.39    0.31
  -3 -16   0   10.26    0.33
   3  16   1    1.07    0.29
  -3  16  -1    0.78    0.19
   3 -16   1    1.15    0.17
   3 -16   1    0.97    0.18
   3  16   2    5.85    0.38
   3 -16   2    6.01    0.28
   3 -16   2    6.18    0.30
   3  16   3    0.35    0.31
   3 -16   3    0.63    0.19
   3 -16   3    0.39    0.18
  -3  17   1    2.57    0.26
   3  17  -1    2.96    0.29
  -3 -17   1    3.18    0.24
  -3  17   0    4.20    0.28
   3  17   0    4.46    0.36
  -3 -17   0    4.47    0.25
   3  17   1   -0.25    0.29
  -3  17  -1   -0.01    0.18
   3 -17   1    0.07    0.17
   3 -17   1    0.09    0.18
   4   0  -8    3.64    0.25
   4   0  -7    0.14    0.16
   4   0  -6    1.68    0.19
   4   0  -5   -0.18    0.15
   4   0  -4   18.96    0.41
   4   0  -4   18.99    0.29
   4   0  -3    0.00    0.08
   4   0  -3   -0.12    0.14
   4   0  -2   10.79    0.29
  -4   0   2   10.97    0.28
  -4   0   0    7.11    0.20
   4   0   0    6.32    0.22
  -4   0  -1   -0.00    0.09
   4   0   1    0.01    0.11
  -4   0  -2   74.61    1.00
   4   0   2   73.39    1.01
   4   0   3    0.04    0.12
   4   0   3   -0.04    0.05
   4   0   4   47.39    0.63
   4   0   4   47.10    0.73
   4   0   5    0.07    0.13
   4   0   5    0.03    0.09
   4   0   6   79.86    1.08
   4   0   6   82.27    1.14
   4   0   7   -0.01    0.13
   4   0   7   -0.12    0.17
   4   1  -8   13.09    0.41
   4  -1  -8   13.33    0.39
   4   1  -7   -0.08    0.16
   4  -1  -7    0.15    0.14
   4   1  -6    1.96    0.19
   4  -1  -6    2.13    0.19
   4   1  -5    0.18    0.14
   4  -1  -5    0.15    0.14
   4   1  -4    1.61    0.17
   4   1  -4    1.81    0.09
   4  -1  -4    1.78    0.18
   4  -1  -4    1.70    0.12
   4   1  -3    1.78    0.17
   4   1  -3    1.98    0.10
   4  -1  -3    2.00    0.18
   4  -1  -3    1.83    0.12
  -4   1   2  104.13    1.34
   4   1  -2   99.92    1.36
   4  -1  -2  104.91    1.37
   4  -1  -2  103.99    1.29
   4  -1  -1    6.67    0.23
  -4  -1   1    7.11    0.21
   4   1   0   42.60    0.65
  -4   1   0   42.30    0.51
  -4   1   0   43.60    0.64
  -4  -1   0   43.96    0.63
  -4   1  -1    3.76    0.16
   4   1   1    3.48    0.17
   4  -1   1    4.01    0.18
  -4  -1  -1    3.59    0.15
   4   1   2  221.54    2.65
   4  -1   2  217.03    2.66
  -4  -1  -2  216.87    2.63
   4   1   3    0.03    0.05
   4   1   3    0.07    0.13
   4  -1   3    0.08    0.13
   4  -1   3    0.01    0.06
   4   1   4  504.42    5.92
   4  -1   4  501.15    5.94
   4  -1   4  510.24    5.82
   4   1   5    3.64    0.19
   4  -1   5    3.38    0.19
   4  -1   5    3.14    0.14
   4   1   6   59.06    0.95
   4   1   6   59.24    0.87
   4  -1   6   57.77    0.83
   4  -1   6   59.47    0.89
   4   1   7    0.23    0.18
   4   1   7    0.34    0.14
   4  -1   7    0.10    0.15
   4   2  -8    5.13    0.29
   4   2  -7   -0.05    0.16
   4  -2  -7   -0.04    0.14
   4   2  -6    0.51    0.16
   4  -2  -6    0.78    0.16
   4   2  -5   -0.18    0.14
   4  -2  -5    0.01    0.15
   4   2  -4    7.94    0.13
   4   2  -4    7.67    0.27
   4   2  -4    7.76    0.14
   4  -2  -4    7.67    0.20
   4  -2  -4    8.23    0.26
   4   2  -3    0.07    0.07
   4   2  -3    0.17    0.14
   4   2  -3    0.14    0.07
   4  -2  -3    0.06    0.11
   4  -2  -3   -0.01    0.15
  -4   2   2  434.32    5.08
   4  -2  -2  431.11    5.10
   4  -2  -2  436.63    5.04
   4   2  -1    1.56    0.16
  -4   2   1    1.48    0.08
  -4   2   1    1.62    0.13
  -4  -2   1    1.42    0.07
   4  -2  -1    1.53    0.15
  -4  -2   1    1.80    0.14
   4  -2  -1    1.58    0.11
   4   2   0   42.15    0.65
  -4   2   0   42.95    0.53
  -4  -2   0   43.48    0.63
   4   2   1    5.59    0.21
  -4   2  -1    5.64    0.19
  -4  -2  -1    5.58    0.18
   4  -2   1    5.54    0.21
   4   2   2   62.68    0.89
   4  -2   2   64.25    0.77
   4  -2   2   63.48    0.91
  -4  -2  -2   63.89    0.87
   4   2   3   21.72    0.29
   4   2   3   21.91    0.41
   4  -2   3   20.62    0.31
   4  -2   3   21.64    0.42
   4   2   4  285.65    3.40
   4  -2   4  282.78    3.45
   4  -2   4  285.88    3.33
   4   2   5    9.11    0.30
   4   2   5    8.93    0.26
   4  -2   5    8.08    0.21
   4  -2   5    8.63    0.28
   4   2   6    2.72    0.21
   4   2   6    3.13    0.18
   4  -2   6    2.87    0.17
   4  -2   6    2.51    0.18
   4   2   7    0.05    0.18
   4  -2   7    0.12    0.14
   4   3  -8    0.14    0.18
   4   3  -7    0.12    0.17
   4  -3  -7   -0.08    0.14
   4   3  -6   11.16    0.35
   4  -3  -6   11.53    0.32
   4   3  -5    0.15    0.15
   4  -3  -5    0.15    0.15
   4   3  -4   61.37    0.89
   4  -3  -4   58.91    0.84
   4  -3  -4   59.08    0.78
   4   3  -3    0.07    0.07
   4   3  -3    0.07    0.14
   4  -3  -3    0.01    0.12
   4  -3  -3    0.02    0.14
  -4   3   2    1.80    0.15
   4   3  -2    1.63    0.12
   4  -3  -2    2.11    0.18
   4  -3  -2    1.39    0.14
  -4  -3   2    1.81    0.11
   4   3  -1    0.18    0.13
  -4   3   1    0.16    0.06
  -4   3   1    0.17    0.10
   4   3  -1    0.18    0.08
  -4  -3   1    0.28    0.12
  -4  -3   1    0.18    0.06
   4  -3  -1    0.17    0.10
   4  -3  -1    0.17    0.14
   4   3   0  291.38    3.37
  -4   3   0  283.97    3.24
  -4   3   0  279.84    3.35
  -4  -3   0  275.45    3.20
  -4  -3   0  290.24    3.34
   4  -3   0  289.00    3.38
   4  -3   0  293.80    3.35
   4   3   1    0.74    0.14
  -4   3  -1    0.54    0.05
  -4  -3  -1    0.68    0.11
   4   3   2  218.56    2.66
   4  -3   2  220.04    2.55
   4  -3   2  221.79    2.69
  -4  -3  -2  220.21    2.64
   4   3   3   16.10    0.24
   4   3   3   15.98    0.33
   4  -3   3   16.01    0.27
   4  -3   3   16.37    0.36
   4   3   4   17.08    0.40
   4   3   4   17.19    0.35
   4  -3   4   16.25    0.30
   4  -3   4   16.38    0.38
   4   3   5   -0.04    0.11
   4   3   5    0.04    0.16
   4  -3   5   -0.01    0.14
   4  -3   5   -0.00    0.10
   4   3   6    5.30    0.27
   4   3   6    5.27    0.20
   4  -3   6    5.75    0.21
   4  -3   6    4.96    0.24
   4   3   7   -0.10    0.18
   4  -3   7    0.09    0.16
   4   4  -8    1.19    0.21
   4   4  -7    0.05    0.16
   4  -4  -7   -0.01    0.13
   4   4  -6    1.42    0.19
   4  -4  -6    1.34    0.17
   4   4  -5    0.33    0.16
   4  -4  -5    0.16    0.14
   4   4  -4   12.92    0.35
   4  -4  -4   12.55    0.32
  -4  -4   4   12.37    0.29
   4  -4  -4   11.72    0.28
   4   4  -3    0.16    0.08
  -4  -4   3    0.21    0.10
   4  -4  -3    0.24    0.14
   4  -4  -3    0.39    0.15
  -4   4   2   78.40    1.04
   4   4  -2   77.56    1.00
  -4   4   2   76.53    1.00
   4   4  -2   75.90    1.08
  -4  -4   2   77.38    0.99
   4  -4  -2   77.23    1.06
   4  -4  -2   77.70    1.03
   4   4  -1   -0.02    0.13
  -4   4   1    0.16    0.10
  -4   4   1    0.11    0.08
   4   4  -1    0.14    0.09
   4  -4  -1   -0.02    0.10
   4  -4  -1    0.14    0.13
  -4  -4   1    0.08    0.07
  -4  -4   1    0.15    0.12
   4   4   0   43.83    0.66
  -4   4   0   41.58    0.56
   4   4   0   43.43    0.64
  -4  -4   0   42.03    0.52
   4  -4   0   41.83    0.66
  -4  -4   0   42.73    0.63
   4  -4   0   43.29    0.64
   4   4   1    6.26    0.22
  -4   4  -1    5.92    0.14
   4   4   1    6.22    0.21
  -4  -4  -1    6.32    0.19
   4   4   2  151.16    1.87
   4   4   2  148.93    1.73
   4   4   2  151.72    1.92
   4  -4   2  152.24    1.78
  -4  -4  -2  150.79    1.85
   4  -4   2  149.00    1.91
   4   4   3    0.01    0.14
   4   4   3    0.14    0.12
   4   4   3    0.01    0.06
   4  -4   3    0.04    0.13
   4  -4   3    0.01    0.09
  -4  -4  -3   -0.02    0.09
   4   4   4    0.37    0.12
   4  -4   4    0.28    0.10
   4  -4   4    0.18    0.14
   4   4   5    6.71    0.28
   4   4   5    6.43    0.21
   4  -4   5    6.49    0.21
   4  -4   5    6.17    0.25
   4   4   6   28.40    0.59
   4  -4   6   27.44    0.49
   4   4   7    0.03    0.20
   4  -4   7    0.21    0.17
   4   5  -8    4.63    0.29
  -4  -5   8    4.55    0.28
   4   5  -7    0.03    0.16
  -4  -5   7   -0.08    0.17
   4   5  -6    0.06    0.16
  -4  -5   6    0.14    0.15
   4  -5  -6    0.09    0.13
   4   5  -5    0.39    0.16
   4  -5  -5    0.20    0.14
  -4  -5   5    0.25    0.13
  -4  -5   4   26.92    0.49
   4  -5  -4   28.48    0.51
   4  -5  -4   28.05    0.48
   4   5  -3    1.11    0.10
  -4  -5   3    0.73    0.12
   4  -5  -3    1.11    0.16
   4  -5  -3    1.16    0.16
   4   5  -2   20.97    0.43
  -4   5   2   20.82    0.36
   4   5  -2   21.18    0.36
  -4  -5   2   20.69    0.35
   4  -5  -2   21.24    0.41
   4  -5  -2   20.90    0.40
   4   5  -1    0.10    0.11
   4   5  -1    0.02    0.13
  -4   5   1    0.03    0.09
  -4  -5   1    0.09    0.08
   4  -5  -1    0.07    0.13
   4  -5  -1    0.01    0.12
   4   5   0    4.08    0.20
  -4   5   0    4.03    0.14
   4   5   0    4.49    0.19
  -4  -5   0    3.95    0.11
   4  -5   0    4.28    0.19
  -4  -5   0    4.31    0.18
   4   5   1   14.92    0.22
   4   5   1   14.90    0.33
  -4   5  -1   15.00    0.26
   4   5   1   14.99    0.34
   4  -5   1   14.93    0.35
  -4  -5  -1   15.03    0.30
   4   5   2    0.20    0.13
   4   5   2    0.25    0.06
   4   5   2    0.40    0.15
  -4  -5  -2    0.22    0.10
   4  -5   2    0.27    0.08
   4   5   3    0.74    0.14
   4   5   3    0.70    0.08
   4   5   3    0.63    0.15
   4  -5   3    0.75    0.15
   4  -5   3    0.78    0.11
  -4  -5  -3    0.52    0.10
   4   5   4  228.29    2.73
   4  -5   4  226.56    2.72
   4  -5   4  228.25    2.83
   4   5   5    2.44    0.22
   4   5   5    2.41    0.15
   4  -5   5    2.13    0.15
   4  -5   5    2.35    0.19
   4   5   6   17.30    0.46
   4  -5   6   17.12    0.37
   4  -5   6   16.29    0.42
   4   5   7   -0.13    0.20
   4  -5   7   -0.09    0.18
   4   6  -7    0.20    0.16
  -4  -6   7    0.44    0.18
   4   6  -6    1.20    0.19
  -4  -6   6    1.14    0.17
   4  -6  -6    1.48    0.16
   4   6  -5    0.17    0.16
   4  -6  -5    0.26    0.14
  -4  -6   5    0.21    0.14
  -4  -6   4   50.41    0.77
   4  -6  -4   51.71    0.78
   4  -6  -4   49.41    0.75
   4   6  -3    0.94    0.11
   4   6  -3    0.91    0.16
   4  -6  -3    1.08    0.18
  -4  -6   3    0.97    0.13
   4  -6  -3    1.03    0.16
   4   6  -2    0.13    0.11
  -4   6   2   -0.04    0.11
   4   6  -2    0.02    0.15
   4  -6  -2    0.03    0.14
  -4  -6   2    0.13    0.11
   4  -6  -2    0.06    0.16
   4   6  -1    0.45    0.14
  -4   6   1    0.48    0.11
   4   6  -1    0.57    0.13
   4  -6  -1    0.75    0.15
  -4  -6   1    0.70    0.10
  -4   6   0  323.26    3.79
   4   6   0  330.02    3.87
   4   6   0  327.86    3.87
  -4  -6   0  324.63    3.76
   4  -6   0  320.47    3.88
  -4  -6   0  326.26    3.85
   4   6   1    0.60    0.13
   4   6   1    0.49    0.14
  -4   6  -1    0.57    0.09
   4   6   1    0.42    0.07
  -4  -6  -1    0.56    0.12
   4  -6   1    0.42    0.08
   4  -6   1    0.23    0.13
  -4   6  -2  188.37    2.29
   4   6   2  194.42    2.34
   4   6   2  193.84    2.41
   4  -6   2  191.74    2.29
  -4  -6  -2  192.89    2.32
   4   6   3    2.58    0.16
   4   6   3    3.10    0.22
   4  -6   3    2.73    0.15
  -4  -6  -3    2.64    0.13
   4  -6   3    2.52    0.18
   4  -6   4   11.62    0.28
   4  -6   4   11.41    0.34
   4   6   5    0.18    0.17
   4  -6   5    0.01    0.13
   4  -6   5    0.02    0.15
   4   6   6   12.31    0.41
   4  -6   6   12.39    0.32
   4  -6   6   12.05    0.37
   4   6   7    4.17    0.30
   4  -6   7    4.27    0.25
   4   7  -7   -0.13    0.17
  -4  -7   7   -0.33    0.18
   4   7  -6    4.72    0.26
  -4  -7   6    4.76    0.25
  -4   7   5   -0.09    0.12
   4  -7  -5    0.08    0.14
  -4  -7   5    0.05    0.13
  -4   7   4    2.51    0.16
  -4  -7   4    2.42    0.18
   4  -7  -4    2.58    0.18
   4   7  -3    2.80    0.20
   4   7  -3    3.09    0.15
   4  -7  -3    3.23    0.18
  -4  -7   3    2.74    0.17
   4   7  -2   98.41    1.35
  -4   7   2   98.67    1.28
   4   7  -2  100.30    1.27
  -4  -7   2   98.16    1.27
   4  -7  -2   98.02    1.31
   4   7  -1    0.70    0.14
  -4   7   1    0.57    0.12
   4   7  -1    0.51    0.14
  -4  -7   1    0.67    0.11
   4  -7  -1    0.71    0.15
  -4   7   0   97.01    1.23
   4   7   0   95.57    1.28
   4   7   0   99.39    1.30
  -4  -7   0   95.62    1.19
   4  -7   0   96.52    1.30
   4   7   1   19.71    0.32
  -4   7  -1   20.27    0.35
   4   7   1   20.73    0.39
   4   7   1   20.17    0.43
   4  -7   1   20.74    0.36
   4  -7   1   20.53    0.42
  -4  -7  -1   19.85    0.37
  -4   7  -2   21.34    0.37
   4   7   2   21.85    0.34
   4   7   2   21.91    0.40
   4   7   2   21.94    0.46
   4  -7   2   21.42    0.38
   4  -7   2   21.23    0.45
  -4  -7  -2   22.18    0.38
   4   7   3    0.42    0.12
   4   7   3    0.37    0.18
   4  -7   3    0.47    0.12
   4   7   4  186.02    2.24
   4  -7   4  186.48    2.27
   4  -7   4  181.62    2.37
   4   7   5    1.79    0.23
   4  -7   5    1.76    0.16
   4  -7   5    1.85    0.20
   4   7   6   10.66    0.39
   4  -7   6   11.02    0.31
   4  -7   6   10.70    0.36
   4   7   7    0.24    0.22
   4  -7   7   -0.05    0.19
   4   8  -7   -0.07    0.18
  -4  -8   7   -0.01    0.18
   4   8  -6    1.77    0.22
  -4  -8   6    1.95    0.21
  -4   8   5   -0.06    0.13
   4  -8  -5    0.34    0.13
  -4  -8   5    0.20    0.15
   4   8  -4   17.75    0.44
  -4   8   4   18.21    0.39
   4  -8  -4   17.46    0.38
  -4  -8   4   17.85    0.40
  -4   8   3    0.86    0.14
   4   8  -3    0.69    0.15
   4   8  -3    0.73    0.15
   4  -8  -3    0.73    0.15
  -4  -8   3    0.89    0.14
   4   8  -2    0.10    0.14
   4   8  -2    0.36    0.14
   4  -8  -2    0.27    0.14
  -4  -8   2    0.14    0.13
  -4   8   1    1.61    0.14
   4   8  -1    1.64    0.16
   4   8  -1    1.58    0.17
  -4  -8   1    1.63    0.13
   4  -8  -1    1.68    0.17
   4   8   0  208.74    2.50
  -4   8   0  207.92    2.53
   4   8   0  212.62    2.58
   4   8   0  212.51    2.60
  -4  -8   0  209.52    2.50
   4  -8   0  212.21    2.60
   4   8   1    3.21    0.13
  -4   8  -1    3.53    0.15
   4   8   1    3.43    0.17
   4   8   1    3.24    0.21
   4  -8   1    3.34    0.15
   4  -8   1    3.28    0.19
  -4  -8  -1    3.61    0.17
  -4   8  -2   31.62    0.50
   4   8   2   31.69    0.52
   4   8   2   32.11    0.60
   4  -8   2   31.67    0.51
   4  -8   2   31.35    0.58
  -4  -8  -2   32.27    0.50
   4   8   3   13.60    0.29
   4  -8   3   13.19    0.30
   4  -8   4   25.51    0.46
   4  -8   4   23.74    0.52
   4   8   5    0.18    0.20
   4  -8   5    0.31    0.15
   4  -8   5    0.21    0.16
   4   8   6    5.50    0.31
   4  -8   6    5.38    0.24
   4  -8   6    5.15    0.28
   4   9  -7   -0.05    0.19
  -4  -9   7    0.13    0.19
  -4  -9   6   21.81    0.52
  -4   9   5    0.02    0.14
   4   9  -5   -0.14    0.17
  -4  -9   5    0.09    0.17
   4   9  -4   25.95    0.55
  -4   9   4   25.86    0.50
   4  -9  -4   25.50    0.47
  -4  -9   4   24.66    0.50
  -4   9   3    1.30    0.16
   4   9  -3    1.53    0.18
   4   9  -3    1.15    0.16
   4  -9  -3    1.37    0.16
  -4  -9   3    1.23    0.16
   4   9  -2    3.98    0.21
   4   9  -2    4.27    0.22
  -4   9   2    4.02    0.21
   4  -9  -2    4.32    0.20
  -4  -9   2    4.12    0.19
   4   9  -1    2.48    0.20
   4   9  -1    2.56    0.18
  -4  -9   1    2.17    0.15
   4  -9  -1    2.08    0.17
   4   9   0  110.23    1.41
   4   9   0  114.03    1.51
   4   9   0  115.44    1.49
  -4  -9   0  113.08    1.42
   4  -9   0  113.43    1.50
   4   9   1    0.24    0.13
   4   9   1    0.33    0.18
  -4  -9  -1    0.16    0.11
   4  -9   1    0.18    0.12
   4  -9   1    0.07    0.15
   4   9   2  144.10    1.77
   4   9   2  144.19    1.90
   4  -9   2  140.09    1.79
   4  -9   2  141.31    1.86
   4   9   3    9.96    0.35
   4   9   3   10.18    0.24
   4  -9   3    9.53    0.27
   4  -9   3    9.85    0.32
   4  -9   4    0.49    0.14
   4   9   5    3.11    0.27
   4  -9   5    2.95    0.20
   4  -9   5    3.04    0.24
   4   9   6    8.08    0.37
   4  -9   6    7.82    0.28
   4  -9   6    7.74    0.32
  -4 -10   6   14.15    0.43
  -4  10   5   -0.04    0.15
   4  10  -5    0.01    0.17
  -4 -10   5    0.06    0.18
   4  10  -4    8.28    0.31
  -4  10   4    8.35    0.29
   4 -10  -4    8.72    0.27
  -4 -10   4    8.48    0.30
   4  10  -3    0.27    0.16
  -4  10   3    0.29    0.16
   4  10  -3    0.33    0.15
  -4 -10   3    0.36    0.15
   4 -10  -3    0.33    0.15
   4  10  -2   35.57    0.59
   4  10  -2   33.31    0.62
  -4  10   2   34.35    0.63
   4 -10  -2   34.01    0.59
  -4 -10   2   34.51    0.58
   4  10  -1    0.45    0.14
   4  10  -1    0.65    0.19
  -4 -10   1    0.51    0.13
   4 -10  -1    0.53    0.15
   4  10   0   44.92    0.75
   4  10   0   45.94    0.71
  -4 -10   0   44.23    0.66
   4 -10   0   43.55    0.72
   4  10   1    0.65    0.12
   4 -10   1    0.40    0.12
   4 -10   1    0.71    0.17
   4  10   2   81.27    1.20
   4  10   2   81.47    1.08
   4 -10   2   79.09    1.10
   4 -10   2   79.35    1.17
   4  10   3    0.19    0.20
   4 -10   3    0.30    0.14
   4 -10   3    0.29    0.16
   4  10   4    3.15    0.26
   4 -10   4    3.42    0.20
   4  10   5    0.48    0.23
   4 -10   5    0.50    0.17
   4 -10   5    0.70    0.18
   4  10   6    0.12    0.24
   4 -10   6   -0.02    0.19
   4  11  -6    0.93    0.22
  -4 -11   6    0.69    0.22
  -4  11   5    0.73    0.17
   4  11  -5    1.06    0.20
  -4 -11   5    0.79    0.19
  -4  11   4   13.56    0.37
   4  11  -4   14.18    0.41
  -4 -11   4   13.53    0.37
  -4  11   3    0.51    0.16
   4  11  -3    0.65    0.16
  -4 -11   3    0.65    0.16
   4 -11  -3    0.54    0.15
   4  11  -2   13.15    0.35
   4  11  -2   12.02    0.35
  -4  11   2   12.67    0.36
   4 -11  -2   12.48    0.33
  -4 -11   2   12.12    0.32
   4  11  -1    5.95    0.27
   4  11  -1    6.02    0.24
  -4 -11   1    5.74    0.22
   4 -11  -1    5.99    0.25
   4  11   0  118.24    1.63
   4  11   0  121.10    1.58
  -4 -11   0  121.31    1.55
   4 -11   0  120.58    1.61
   4  11   1    1.19    0.13
   4  11   1    1.17    0.22
   4 -11   1    1.29    0.18
   4 -11   1    1.09    0.14
   4  11   2   45.83    0.82
   4  11   2   47.23    0.69
   4 -11   2   46.31    0.73
   4 -11   2   44.78    0.77
   4  11   3    1.02    0.23
   4 -11   3    1.19    0.15
   4 -11   3    0.76    0.17
   4  11   4    2.58    0.27
   4 -11   4    2.28    0.19
   4 -11   4    2.13    0.21
   4 -11   5    0.28    0.16
  -4  12   5    0.08    0.17
   4  12  -5   -0.02    0.18
  -4 -12   5   -0.06    0.19
  -4  12   4   15.17    0.41
   4  12  -4   14.59    0.43
  -4 -12   4   15.22    0.40
  -4  12   3    3.06    0.22
   4  12  -3    3.16    0.22
  -4 -12   3    2.90    0.20
   4 -12  -3    2.85    0.19
   4  12  -2   30.42    0.59
   4  12  -2   30.29    0.57
  -4  12   2   29.83    0.61
   4 -12  -2   31.26    0.55
  -4 -12   2   30.73    0.56
  -4  12   1    2.63    0.21
   4  12  -1    2.42    0.19
   4  12  -1    2.45    0.24
  -4 -12   1    2.66    0.17
   4 -12  -1    3.08    0.20
   4  12   0   55.88    0.85
   4  12   0   54.94    0.90
  -4 -12   0   56.80    0.83
   4 -12   0   55.19    0.87
   4  12   1    2.87    0.16
   4  12   1    2.85    0.27
   4 -12   1    2.63    0.18
   4 -12   1    2.90    0.21
   4  12   2   14.90    0.44
   4 -12   2   15.84    0.38
   4 -12   2   15.32    0.40
   4  12   3    1.39    0.25
   4 -12   3    1.28    0.17
   4 -12   3    1.22    0.19
   4  12   4   21.84    0.57
   4 -12   4   21.30    0.48
   4 -12   4   21.39    0.52
   4 -12   5    0.24    0.19
   4 -12   5    0.11    0.17
   4  13  -5    0.83    0.20
  -4  13   5    0.96    0.20
  -4 -13   5    1.16    0.21
  -4  13   4    0.63    0.19
   4  13  -4    0.76    0.18
  -4 -13   4    1.18    0.20
  -4  13   3   -0.24    0.18
   4  13  -3   -0.12    0.16
  -4 -13   3   -0.11    0.17
   4  13  -2   10.04    0.33
   4  13  -2   10.05    0.34
  -4  13   2   10.96    0.37
   4 -13  -2   10.81    0.31
  -4 -13   2   10.85    0.32
  -4  13   1   -0.12    0.16
   4  13  -1   -0.12    0.13
   4  13  -1   -0.15    0.23
   4 -13  -1   -0.01    0.14
  -4 -13   1   -0.06    0.14
   4  13   0    1.14    0.14
   4  13   0    0.90    0.24
   4 -13   0    1.11    0.17
  -4 -13   0    1.32    0.15
   4  13   1    0.08    0.23
   4 -13   1   -0.08    0.16
   4  13   2   14.18    0.46
   4 -13   2   14.53    0.37
   4 -13   2   14.06    0.40
   4  13   3    0.95    0.27
   4 -13   3    1.19    0.18
   4 -13   3    0.62    0.19
   4  13   4    1.90    0.29
   4 -13   4    1.60    0.21
   4 -13   4    1.47    0.21
   4  14  -4    0.25    0.18
  -4  14   4    0.24    0.20
  -4 -14   4    0.08    0.20
  -4  14   3    1.04    0.20
   4  14  -3    1.61    0.20
  -4 -14   3    1.62    0.21
  -4  14   2    0.03    0.17
   4  14  -2    0.05    0.14
  -4 -14   2   -0.11    0.16
   4  14  -1   -0.04    0.22
  -4  14   1    0.37    0.17
   4  14  -1    0.11    0.14
  -4 -14   1    0.01    0.14
   4 -14  -1    0.01    0.15
   4  14   0    7.04    0.25
   4 -14   0    6.76    0.27
  -4 -14   0    7.36    0.26
   4  14   1    0.15    0.24
   4 -14   1    0.31    0.16
   4  14   2    7.27    0.38
   4 -14   2    7.60    0.29
   4 -14   2    8.00    0.32
   4  14   3    0.08    0.27
   4 -14   3    0.30    0.17
   4 -14   3    0.20    0.17
  -4  15   3    0.27    0.19
   4  15  -3    0.39    0.16
  -4 -15   3    0.09    0.19
   4  15  -2    1.88    0.19
  -4  15   2    2.07    0.24
  -4 -15   2    1.89    0.20
   4  15  -1    0.26    0.25
   4  15  -1    0.33    0.14
  -4  15   1    0.57    0.18
   4 -15  -1    0.32    0.16
  -4 -15   1    0.52    0.16
   4  15   0    2.68    0.29
   4 -15   0    2.82    0.22
  -4 -15   0    2.66    0.19
   4  15   1    2.24    0.32
   4 -15   1    2.11    0.21
   4 -15   2    0.97    0.20
   4 -15   2    1.15    0.18
   4  16  -1    0.34    0.27
  -4  16   1    0.02    0.19
  -4 -16   1    0.59    0.18
   4  16   0   10.60    0.43
   4 -16   0   10.90    0.36
   5   0  -7    0.07    0.17
   5   0  -6    2.14    0.21
   5   0  -5   -0.03    0.16
   5   0  -4   11.71    0.35
   5   0  -3   -0.05    0.17
   5   0  -2    2.11    0.20
   5   0  -2    2.26    0.13
  -5   0   1    0.00    0.04
   5   0   0   27.14    0.51
   5   0   1    0.01    0.16
   5   0   2   33.15    0.59
   5   0   3    0.03    0.15
   5   0   4  120.98    1.61
   5   0   5   -0.08    0.14
   5   0   6   23.16    0.49
   5   0   7   -0.12    0.19
   5   1  -7    0.22    0.18
   5  -1  -7    0.07    0.16
   5   1  -6    0.70    0.19
   5  -1  -6    0.82    0.18
   5   1  -5    0.09    0.16
   5  -1  -5    0.03    0.17
   5   1  -4    1.10    0.19
   5  -1  -4    0.68    0.19
   5   1  -3    0.76    0.18
   5  -1  -3    0.93    0.18
   5  -1  -3    0.87    0.12
   5  -1  -2    5.33    0.25
   5  -1  -2    4.89    0.19
  -5   1   1    0.74    0.06
  -5  -1   1    0.72    0.05
   5  -1  -1    0.82    0.11
   5   1   0  171.03    2.17
   5   1   1    0.88    0.17
   5  -1   1    0.85    0.17
   5   1   2  695.29    8.14
   5  -1   2  705.14    8.16
   5   1   3    6.05    0.25
   5  -1   3    6.45    0.26
   5   1   4    6.71    0.26
   5  -1   4    6.44    0.25
   5   1   5    0.33    0.15
   5  -1   5    0.52    0.16
   5   1   6    0.69    0.19
   5   1   6    0.32    0.15
   5  -1   6    0.42    0.16
   5   1   7    0.32    0.19
   5  -1   7    0.07    0.16
   5   2  -7    0.05    0.18
   5  -2  -7    0.12    0.16
   5   2  -6    2.19    0.22
   5  -2  -6    1.99    0.21
   5   2  -5    0.01    0.17
   5  -2  -5   -0.08    0.17
   5   2  -4   64.97    0.99
   5  -2  -4   62.56    0.96
   5   2  -3    0.67    0.17
   5  -2  -3    0.62    0.12
   5  -2  -3    0.55    0.17
   5  -2  -2    0.30    0.13
  -5  -2   2    0.47    0.08
   5  -2  -2    0.48    0.17
   5   2  -1    3.02    0.21
  -5   2   1    2.73    0.10
   5  -2  -1    2.52    0.19
  -5  -2   1    2.62    0.08
   5   2   0   85.75    1.20
  -5   2   0   85.75    1.00
   5   2   1   20.77    0.43
   5  -2   1   19.54    0.44
   5   2   2  108.86    1.45
   5  -2   2  109.14    1.47
   5   2   3    2.82    0.19
   5  -2   3    2.70    0.20
   5   2   4    3.62    0.21
   5  -2   4    3.98    0.22
   5   2   5    0.14    0.17
   5   2   5    0.29    0.14
   5  -2   5    0.18    0.16
   5   2   6   19.04    0.49
   5   2   6   18.97    0.42
   5  -2   6   19.14    0.45
   5   2   7    0.01    0.20
   5  -2   7    0.08    0.17
   5   3  -7   -0.11    0.18
   5  -3  -7   -0.17    0.16
   5   3  -6   10.14    0.36
   5  -3  -6   10.48    0.35
   5   3  -5   -0.01    0.16
   5  -3  -5   -0.10    0.17
   5   3  -4   15.53    0.41
   5  -3  -4   15.92    0.40
   5   3  -3    0.13    0.09
  -5  -3   3    0.02    0.09
   5  -3  -3   -0.11    0.14
   5  -3  -3    0.08    0.16
   5   3  -2   53.63    0.84
  -5   3   2   54.21    0.73
   5   3  -2   53.96    0.76
  -5  -3   2   54.78    0.71
   5  -3  -2   53.80    0.84
   5  -3  -2   53.73    0.78
   5   3  -1    1.53    0.19
  -5   3   1    1.28    0.09
  -5  -3   1    1.24    0.07
   5  -3  -1    1.32    0.18
   5   3   0  143.42    1.86
  -5   3   0  144.53    1.69
   5   3   1    4.30    0.22
   5   3   2    5.78    0.24
   5  -3   2    6.55    0.25
   5   3   3    1.03    0.17
   5   3   3    0.76    0.15
   5  -3   3    0.89    0.17
   5   3   4    0.68    0.15
   5  -3   4    0.48    0.17
   5   3   5   -0.04    0.17
   5   3   5    0.01    0.15
   5  -3   5    0.01    0.16
   5   3   6   -0.04    0.18
   5  -3   6    0.32    0.18
   5   4  -7    0.12    0.18
   5  -4  -7    0.10    0.16
   5   4  -6    2.25    0.23
   5  -4  -6    2.18    0.21
  -5  -4   6    2.22    0.20
   5   4  -5    0.20    0.17
  -5  -4   5   -0.04    0.13
   5  -4  -5   -0.08    0.16
   5   4  -4   11.63    0.36
   5  -4  -4   11.22    0.34
  -5  -4   4   11.05    0.28
   5   4  -3    0.08    0.09
  -5  -4   3   -0.08    0.10
   5  -4  -3    0.09    0.14
   5  -4  -3   -0.02    0.17
   5   4  -2    6.22    0.27
  -5   4   2    5.59    0.17
   5   4  -2    5.57    0.19
  -5  -4   2    5.82    0.16
   5  -4  -2    5.91    0.25
   5   4  -1    4.23    0.22
   5   4  -1    4.30    0.19
  -5   4   1    3.81    0.13
  -5  -4   1    3.98    0.11
   5  -4  -1    3.73    0.22
   5   4   0   40.17    0.68
   5   4   0   41.75    0.66
   5  -4   0   41.15    0.69
   5   4   1    2.57    0.20
   5   4   1    2.30    0.17
   5   4   2    5.81    0.25
   5  -4   2    6.11    0.25
   5   4   3    2.31    0.18
   5   4   3    2.14    0.19
   5  -4   3    2.40    0.20
   5   4   4   48.71    0.75
   5  -4   4   48.66    0.81
   5   4   5    1.64    0.21
   5   4   5    1.79    0.17
   5  -4   5    1.84    0.20
   5   4   6    2.13    0.25
   5  -4   6    1.73    0.22
   5   5  -7   -0.12    0.19
  -5  -5   7    0.02    0.18
   5   5  -6    9.54    0.35
   5  -5  -6    9.37    0.31
  -5  -5   6    9.25    0.30
   5   5  -5   -0.11    0.17
   5  -5  -5    0.22    0.16
  -5  -5   5   -0.01    0.12
  -5  -5   4   17.97    0.38
   5  -5  -4   18.58    0.43
   5   5  -3    0.30    0.11
   5   5  -3    0.06    0.17
  -5  -5   3    0.29    0.11
   5  -5  -3    0.27    0.17
   5   5  -2   11.24    0.33
   5   5  -2   10.80    0.26
   5  -5  -2   11.02    0.33
  -5  -5   2   10.79    0.23
   5   5  -1    3.26    0.21
   5   5  -1    3.57    0.18
  -5  -5   1    3.09    0.11
   5  -5  -1    3.26    0.21
   5   5   0   92.12    1.27
   5   5   0   91.02    1.26
   5  -5   0   93.68    1.29
   5   5   1    0.29    0.15
   5   5   1    0.40    0.15
   5  -5   1    0.48    0.16
   5   5   2  157.01    1.98
   5   5   2  153.32    2.02
   5   5   3    4.70    0.21
   5   5   3    4.95    0.25
   5  -5   3    4.74    0.24
   5   5   4   87.75    1.19
   5  -5   4   88.81    1.27
   5   5   5    0.90    0.21
   5  -5   5    0.86    0.19
   5   5   6   58.81    1.02
   5  -5   6   59.09    0.98
   5   6  -6    0.02    0.19
  -5  -6   6    0.33    0.17
   5  -6  -6    0.36    0.16
   5   6  -5    0.50    0.18
   5  -6  -5    0.21    0.15
  -5  -6   5    0.33    0.15
  -5  -6   4    6.57    0.23
   5  -6  -4    6.87    0.29
   5   6  -3    0.72    0.18
  -5  -6   3    0.50    0.12
   5  -6  -3    0.49    0.18
   5   6  -2   60.17    0.93
   5   6  -2   60.09    0.84
   5  -6  -2   57.96    0.90
  -5  -6   2   58.97    0.80
   5   6  -1    2.73    0.17
   5   6  -1    2.66    0.20
  -5  -6   1    2.75    0.11
   5  -6  -1    2.68    0.20
   5   6   0  107.21    1.45
   5   6   0  107.94    1.45
   5  -6   0  108.65    1.47
   5   6   1    0.34    0.15
   5   6   1    0.50    0.16
   5  -6   1    0.22    0.16
   5   6   2   10.10    0.29
   5   6   2   10.25    0.33
   5   6   3    2.42    0.18
   5   6   3    2.64    0.22
   5  -6   3    2.43    0.20
   5   6   4   49.12    0.75
   5   6   4   48.00    0.86
   5  -6   4   48.68    0.83
   5  -6   5    8.18    0.32
   5   6   6    7.89    0.35
   5  -6   6    7.12    0.31
   5   7  -6    0.61    0.19
  -5  -7   6    0.59    0.18
   5  -7  -5    0.44    0.17
  -5  -7   5   -0.15    0.16
   5   7  -4   27.55    0.58
  -5  -7   4   27.77    0.51
   5   7  -3   -0.01    0.17
   5  -7  -3    0.22    0.17
  -5  -7   3   -0.04    0.12
   5   7  -2    7.83    0.24
   5   7  -2    7.80    0.30
  -5  -7   2    6.62    0.20
   5  -7  -2    6.53    0.27
   5   7  -1    6.39    0.24
   5   7  -1    6.48    0.27
  -5  -7   1    6.46    0.17
   5  -7  -1    6.51    0.26
   5   7   0   98.97    1.34
   5   7   0   97.75    1.34
   5  -7   0   96.76    1.36
   5   7   1    0.41    0.15
   5   7   1    0.30    0.16
   5  -7   1    0.42    0.16
   5   7   2   73.06    1.02
   5   7   2   71.14    1.09
   5  -7   2   69.85    1.07
   5   7   3    3.75    0.20
   5   7   3    4.07    0.25
   5   7   4   12.21    0.39
   5  -7   4   12.33    0.38
   5  -7   5    0.11    0.18
   5   7   6    3.12    0.29
   5  -7   6    2.79    0.25
   5   8  -6    3.86    0.27
  -5  -8   6    3.69    0.24
   5  -8  -5    0.64    0.16
  -5  -8   5    0.84    0.17
   5   8  -4   18.20    0.47
  -5  -8   4   17.91    0.40
   5  -8  -4   18.20    0.43
   5   8  -3   -0.08    0.17
   5  -8  -3    0.07    0.16
  -5  -8   3    0.06    0.13
   5   8  -2   43.31    0.67
   5   8  -2   42.87    0.75
  -5  -8   2   41.90    0.64
   5  -8  -2   43.54    0.72
   5   8  -1    6.68    0.25
   5   8  -1    6.23    0.26
  -5  -8   1    6.21    0.18
   5  -8  -1    6.24    0.27
   5   8   0   29.76    0.56
   5   8   0   30.02    0.56
   5  -8   0   28.43    0.56
   5   8   1    2.87    0.19
   5   8   1    2.47    0.22
   5  -8   1    2.66    0.21
   5   8   2   81.22    1.12
   5   8   2   80.69    1.21
   5  -8   2   81.04    1.07
   5  -8   2   79.00    1.19
   5   8   3    0.10    0.13
   5   8   3    0.14    0.19
   5   8   4   -0.02    0.20
   5  -8   4   -0.08    0.17
   5  -8   5    0.06    0.18
  -5  -9   6    2.92    0.25
   5   9  -5    0.21    0.18
  -5  -9   5    0.02    0.16
   5   9  -4    0.12    0.17
  -5  -9   4    0.22    0.16
   5  -9  -4    0.23    0.17
   5   9  -3    0.20    0.18
  -5  -9   3    0.26    0.14
   5  -9  -3    0.04    0.17
   5   9  -2  119.24    1.55
   5   9  -2  121.55    1.65
  -5  -9   2  118.18    1.52
   5  -9  -2  118.98    1.60
   5   9  -1    0.23    0.17
   5   9  -1    0.05    0.15
   5  -9  -1    0.21    0.17
   5   9   0   15.28    0.40
   5  -9   0   14.30    0.38
   5   9   1   12.66    0.33
   5   9   1   12.42    0.37
   5  -9   1   12.59    0.37
   5   9   2    3.01    0.18
   5   9   2    3.08    0.25
   5  -9   2    3.06    0.16
   5  -9   2    3.43    0.22
   5   9   3    2.10    0.24
   5  -9   3    2.07    0.21
   5   9   4    7.00    0.33
   5  -9   5    0.14    0.19
   5  10  -5   -0.22    0.20
  -5 -10   5    0.13    0.18
   5  10  -4   11.75    0.39
  -5 -10   4   11.52    0.34
   5 -10  -4   12.09    0.35
   5  10  -3    1.20    0.19
  -5 -10   3    1.06    0.16
   5 -10  -3    1.00    0.19
   5  10  -2   -0.08    0.19
   5 -10  -2   -0.15    0.18
   5  10  -1    0.03    0.16
   5  10  -1    0.01    0.18
   5 -10  -1   -0.08    0.16
   5  10   0   75.93    1.11
   5  10   0   76.93    1.13
   5 -10   0   75.44    1.13
   5  10   1    0.43    0.19
   5  10   1    0.53    0.14
   5 -10   1    0.21    0.17
   5  10   2    3.11    0.18
   5  10   2    3.37    0.26
   5 -10   2    3.28    0.17
   5 -10   2    3.13    0.23
   5  10   3    0.66    0.22
   5 -10   3    0.54    0.18
   5  10   4   -0.21    0.23
   5 -10   5    1.01    0.22
   5  11  -5    0.21    0.19
  -5 -11   5   -0.05    0.19
   5  11  -4    3.95    0.27
  -5 -11   4    4.04    0.23
   5  11  -3    0.99    0.19
   5 -11  -3    0.41    0.18
   5  11  -2   41.07    0.75
   5 -11  -2   41.31    0.72
   5  11  -1    0.17    0.16
   5  11  -1    0.23    0.20
   5 -11  -1    0.28    0.17
   5  11   0    4.73    0.23
   5  11   0    4.93    0.27
   5 -11   0    4.84    0.26
   5  11   1    0.19    0.14
   5  11   1    0.06    0.20
   5 -11   1    0.40    0.17
   5  11   2    8.81    0.36
   5 -11   2    8.96    0.33
   5  11   3    0.05    0.23
   5 -11   3    0.08    0.17
   5  11   4    1.47    0.26
   5 -11   4    1.64    0.22
   5  12  -4    7.36    0.34
   5  12  -3    1.10    0.20
   5  12  -2   31.61    0.65
   5 -12  -2   34.15    0.62
   5  12  -1    0.96    0.17
   5  12  -1    0.71    0.23
   5 -12  -1    0.86    0.18
   5  12   0    2.88    0.20
   5  12   0    3.25    0.26
   5 -12   0    3.16    0.23
   5  12   1    1.54    0.24
   5 -12   1    1.62    0.20
   5  12   2   16.85    0.49
   5 -12   2   16.72    0.45
   5  12   3    0.76    0.27
   5 -12   3    1.15    0.21
   5  13  -3    0.02    0.17
   5  13  -2    0.38    0.17
   5 -13  -2    0.65    0.19
   5  13  -1    0.10    0.22
   5  13  -1    0.33    0.15
   5 -13  -1   -0.01    0.17
   5  13   0   13.19    0.42
   5  13   0   13.26    0.36
   5 -13   0   14.19    0.40
   5  13   1    0.20    0.26
   5 -13   1    0.06    0.17
   5  13   2    0.32    0.24
   5 -13   2   -0.19    0.20
   5  14  -2    5.77    0.29
   5  14  -1    0.44    0.16
   5 -14  -1    0.47    0.19
   5  14   0    2.27    0.28
   5 -14   0    2.38    0.22
   5  14   1    0.13    0.27
   5 -14   1    0.06    0.18
   6   0  -6    1.90    0.23
   6   0  -5   -0.26    0.20
   6   0  -4    4.72    0.27
   6   0  -3   -0.13    0.18
   6   0  -2    7.36    0.32
   6   0   0  182.23    2.35
   6   0   1   -0.09    0.18
   6   0   2   33.84    0.63
   6   0   3   -0.03    0.16
   6   0   4   12.90    0.38
   6   0   5    0.11    0.17
   6   1  -6    1.44    0.22
   6  -1  -6    0.70    0.21
   6   1  -5   -0.01    0.19
   6  -1  -5    0.24    0.19
   6   1  -4    0.05    0.19
   6  -1  -4   -0.05    0.19
   6   1  -3    0.15    0.18
   6  -1  -3    0.12    0.19
   6  -1  -2  108.18    1.51
   6   1  -1    1.27    0.21
   6   1   0  309.59    3.77
   6  -1   0  306.68    3.77
   6   1   1    3.29    0.23
   6  -1   1    3.91    0.24
   6   1   2    1.56    0.19
   6  -1   2    1.77    0.20
   6   1   3    0.61    0.18
   6  -1   3    0.49    0.18
   6   1   4   16.70    0.43
   6  -1   4   17.06    0.44
   6   1   5    0.19    0.18
   6  -1   5    0.11    0.18
   6   2  -6    5.02    0.30
   6  -2  -6    4.45    0.29
   6   2  -5    0.37    0.19
   6  -2  -5    0.22    0.18
   6   2  -4    1.47    0.21
   6  -2  -4    1.28    0.21
   6   2  -3    0.88    0.20
   6  -2  -3    0.97    0.20
   6  -2  -2   39.65    0.73
   6   2  -1    6.73    0.29
   6  -2  -1    6.27    0.29
   6   2   0    0.36    0.19
   6   2   1    0.13    0.17
   6  -2   1    0.27    0.17
   6   2   2    0.59    0.17
   6  -2   2    0.60    0.19
   6   2   3    0.14    0.17
   6  -2   3    0.22    0.17
   6   2   4    6.32    0.30
   6   2   4    6.33    0.28
   6  -2   4    6.29    0.29
   6   2   5    0.95    0.19
   6  -2   5    0.87    0.20
   6   3  -6    5.75    0.31
   6  -3  -6    6.06    0.31
   6   3  -5   -0.11    0.18
   6  -3  -5   -0.03    0.19
   6   3  -4    8.12    0.34
   6  -3  -4    8.75    0.33
   6  -3  -3    0.40    0.19
   6   3  -2   22.11    0.43
   6   3  -2   22.43    0.51
   6  -3  -2   22.53    0.51
   6   3  -1   -0.23    0.19
   6   3  -1   -0.17    0.13
   6  -3  -1    0.12    0.18
   6   3   0   16.43    0.42
   6   3   1    0.96    0.20
   6  -3   1    0.80    0.19
   6   3   2   11.49    0.34
   6   3   2   10.66    0.34
   6  -3   2   10.90    0.35
   6   3   3    0.21    0.16
   6   3   3    0.22    0.18
   6  -3   3    0.23    0.17
   6   3   4   11.51    0.34
   6   3   4   11.45    0.38
   6  -3   4   11.46    0.36
   6   3   5    3.99    0.22
   6  -3   5    4.36    0.26
   6   4  -6    0.34    0.20
   6  -4  -6    0.57    0.19
   6   4  -5    0.11    0.20
   6  -4  -5    0.24    0.20
   6   4  -4    0.26    0.20
   6  -4  -4    0.37    0.20
   6  -4  -3    0.38    0.19
   6   4  -2    0.43    0.20
   6   4  -2    0.15    0.13
   6  -4  -2   -0.08    0.19
   6   4  -1    2.32    0.17
   6   4  -1    2.12    0.21
   6  -4  -1    2.44    0.22
   6   4   0    1.22    0.20
   6   4   0    1.30    0.17
   6  -4   0    1.12    0.20
   6   4   1    0.16    0.16
   6   4   1   -0.12    0.17
   6   4   2    9.19    0.31
   6   4   2    8.94    0.32
   6  -4   2    9.19    0.33
   6   4   3    4.39    0.24
   6   4   3    4.11    0.26
   6  -4   3    4.71    0.27
   6   4   4    6.85    0.28
   6   4   4    7.19    0.33
   6  -4   4    6.57    0.30
   6  -4   5    0.46    0.19
   6   5  -5    0.18    0.18
   6  -5  -5    0.18    0.19
   6  -5  -4    2.23    0.22
   6   5  -3   -0.08    0.20
   6  -5  -3    0.39    0.19
   6   5  -2   88.92    1.20
   6   5  -2   89.32    1.31
   6  -5  -2   87.85    1.29
   6   5  -1    0.14    0.18
   6   5  -1   -0.21    0.13
   6  -5  -1   -0.03    0.18
   6   5   0   43.07    0.75
   6   5   0   43.24    0.73
   6  -5   0   44.29    0.77
   6   5   1    1.42    0.20
   6   5   1    1.61    0.19
   6   5   2  157.01    2.05
   6   5   2  160.53    2.11
   6  -5   2  157.01    2.10
   6   5   3    1.27    0.20
   6   5   3    1.56    0.22
   6  -5   3    1.33    0.21
   6   5   4   63.05    0.96
   6   5   4   61.09    1.05
   6  -5   4   63.32    1.03
   6  -5   5    0.54    0.20
   6   6  -5    0.13    0.19
   6  -6  -5    0.03    0.18
   6   6  -4   -0.04    0.20
   6  -6  -4   -0.04    0.19
   6   6  -3    2.60    0.24
   6  -6  -3    2.68    0.24
   6   6  -2    5.90    0.24
   6   6  -2    5.16    0.28
   6  -6  -2    5.15    0.28
   6   6  -1   -0.03    0.17
   6   6  -1    0.01    0.14
   6  -6  -1   -0.06    0.17
   6   6   0   15.87    0.41
   6   6   0   16.95    0.41
   6  -6   0   17.36    0.45
   6   6   1    6.63    0.27
   6   6   1    6.21    0.28
   6  -6   1    5.95    0.29
   6   6   2   32.66    0.60
   6   6   2   32.57    0.65
   6   6   3    4.53    0.24
   6   6   3    4.47    0.28
   6  -6   3    4.70    0.27
   6   6   4    2.85    0.25
   6  -6   4    2.91    0.25
   6  -6   5    0.36    0.20
   6  -7  -5    0.10    0.19
   6   7  -4   13.08    0.43
   6  -7  -4   13.02    0.40
   6   7  -3    0.06    0.19
   6  -7  -3    0.26    0.19
   6   7  -2   66.44    1.05
   6  -7  -2   65.27    1.04
   6   7  -1    0.19    0.17
   6   7  -1    0.10    0.15
   6  -7  -1    0.25    0.19
   6   7   0    1.85    0.21
   6   7   0    1.40    0.19
   6  -7   0    1.57    0.22
   6   7   1    1.44    0.20
   6   7   1    1.26    0.20
   6  -7   1    1.20    0.19
   6   7   2    1.38    0.19
   6   7   2    0.96    0.20
   6   7   3    0.82    0.18
   6   7   3    0.41    0.20
   6  -7   3    0.67    0.19
   6   7   4    4.06    0.28
   6  -7   4    4.12    0.27
   6   8  -4    0.19    0.21
   6  -8  -4    0.19    0.21
   6   8  -3    2.48    0.24
   6  -8  -3    2.66    0.24
   6   8  -2    2.70    0.24
   6  -8  -2    2.10    0.23
   6   8  -1    0.06    0.17
   6   8  -1   -0.01    0.16
   6  -8  -1    0.18    0.18
   6   8   0   36.16    0.66
   6   8   0   36.76    0.68
   6  -8   0   37.43    0.71
   6   8   1    0.20    0.17
   6   8   1    0.01    0.19
   6  -8   1   -0.01    0.18
   6   8   2    3.22    0.22
   6   8   2    2.64    0.24
   6  -8   2    3.06    0.24
   6   8   3    0.28    0.20
   6   8   4   11.15    0.42
   6  -8   4   11.80    0.40
   6   9  -4   34.98    0.74
   6  -9  -4   33.45    0.67
   6   9  -3    0.31    0.19
   6  -9  -3    0.37    0.20
   6   9  -2    0.17    0.18
   6  -9  -2    0.38    0.19
   6   9  -1    3.74    0.24
   6   9  -1    3.73    0.24
   6  -9  -1    3.17    0.24
   6   9   0    9.41    0.32
   6   9   0    9.48    0.33
   6  -9   0   10.05    0.36
   6   9   1    0.78    0.21
   6   9   1    0.50    0.18
   6  -9   1    0.71    0.19
   6   9   2    2.37    0.25
   6   9   2    2.41    0.20
   6  -9   2    1.94    0.22
   6   9   3    0.81    0.23
   6  -9   3    0.53    0.19
   6  10  -3   -0.08    0.19
   6 -10  -3    0.17    0.20
   6  10  -2   19.82    0.50
   6 -10  -2   19.35    0.48
   6  10  -1    1.30    0.22
   6  10  -1    1.08    0.20
   6 -10  -1    1.37    0.21
   6  10   0    3.42    0.23
   6  10   0    3.30    0.26
   6 -10   0    4.01    0.27
   6  10   1    0.41    0.22
   6  10   1    0.62    0.18
   6 -10   1    0.53    0.19
   6  10   2    1.82    0.26
   6 -10   2    1.75    0.23
   6  10   3    0.71    0.24
   6 -10   3    0.58    0.21
   6  11  -2    0.09    0.18
   6 -11  -2   -0.08    0.21
   6  11  -1    0.25    0.17
   6 -11  -1   -0.01    0.20
   6  11   0    3.95    0.23
   6  11   0    4.11    0.29
   6 -11   0    4.59    0.28
   6  11   1   -0.10    0.22
   6 -11   1    0.14    0.19
   6  11   2    0.12    0.22
   6 -11   2    0.03    0.20
   6  12  -1    0.60    0.17
   6 -12  -1    0.43    0.22
   6  12   0    3.99    0.25
   6  12   0    4.58    0.31
   6 -12   0    4.36    0.28
   7   0  -4    0.06    0.24
   7   0  -3    0.18    0.21
   7   0  -1    0.28    0.22
   7   0   0    0.51    0.21
   7   0   1   -0.01    0.21
   7   0   2    0.06    0.19
   7   0   3   -0.01    0.19
   7   1  -4   45.77    0.86
   7  -1  -4   46.54    0.86
   7   1  -3    0.52    0.22
   7  -1  -3    0.68    0.24
   7  -1  -2   32.65    0.68
   7   1  -1    0.75    0.22
   7   1   0    0.21    0.21
   7  -1   0    0.48    0.21
   7   1   1    0.85    0.21
   7  -1   1    0.55    0.21
   7   1   2    9.89    0.36
   7  -1   2    9.75    0.36
   7   1   3    0.16    0.21
   7  -1   3   -0.03    0.21
   7   2  -4    4.19    0.31
   7  -2  -4    3.72    0.30
   7  -2  -3    1.09    0.24
   7   2  -2   16.65    0.48
   7  -2  -2   16.92    0.47
   7   2  -1   -0.20    0.21
   7  -2  -1   -0.08    0.21
   7   2   0    5.38    0.29
   7   2   1    0.15    0.21
   7  -2   1   -0.10    0.19
   7   2   2    1.50    0.23
   7  -2   2    1.53    0.22
   7   2   3    2.98    0.25
   7   2   3    2.44    0.24
   7  -2   3    2.67    0.25
   7   3  -4   -0.06    0.22
   7  -3  -4    0.51    0.22
   7  -3  -3    0.29    0.21
   7   3  -2    1.00    0.22
   7  -3  -2    1.52    0.23
   7   3  -1    0.26    0.20
   7   3  -1    0.09    0.15
   7  -3  -1    0.47    0.21
   7   3   0    5.78    0.30
   7   3   0    4.67    0.25
   7   3   1    1.27    0.22
   7   3   1    1.70    0.20
   7  -3   1    1.19    0.22
   7   3   2    9.71    0.35
   7   3   2    8.83    0.34
   7  -3   2    8.79    0.35
   7   3   3    2.84    0.23
   7   3   3    2.86    0.24
   7  -3   3    3.05    0.26
   7  -4  -4    4.17    0.30
   7   4  -3    0.47    0.21
   7  -4  -3    0.44    0.22
   7   4  -2   -0.12    0.21
   7  -4  -2   -0.20    0.22
   7   4  -1   -0.27    0.20
   7   4  -1    0.04    0.15
   7  -4  -1   -0.07    0.21
   7   4   0    2.41    0.25
   7   4   0    2.44    0.21
   7  -4   0    1.73    0.24
   7   4   1    2.26    0.25
   7   4   1    2.45    0.22
   7   4   2    4.82    0.28
   7   4   2    5.20    0.29
   7  -4   2    4.65    0.28
   7   4   3    0.20    0.19
   7   4   3   -0.13    0.20
   7  -4   3    0.01    0.20
   7   5  -3    0.21    0.21
   7  -5  -3    0.24    0.22
   7   5  -2    7.73    0.34
   7  -5  -2    7.91    0.35
   7   5  -1    0.20    0.21
   7   5  -1    0.05    0.15
   7  -5  -1    0.32    0.22
   7   5   0   88.36    1.31
   7   5   0   89.90    1.34
   7  -5   0   91.54    1.36
   7   5   1    0.40    0.20
   7   5   1    0.68    0.19
   7   5   2   29.46    0.61
   7   5   2   30.02    0.64
   7  -5   2   29.98    0.65
   7   5   3    0.89    0.21
   7   5   3    0.80    0.21
   7  -5   3    0.66    0.22
   7   6  -3    0.07    0.21
   7  -6  -3   -0.04    0.22
   7   6  -2    4.38    0.29
   7  -6  -2    3.93    0.28
   7   6  -1    2.82    0.26
   7  -6  -1    3.46    0.27
   7   6   0    3.47    0.26
   7   6   0    3.06    0.25
   7  -6   0    3.21    0.27
   7   6   1    0.85    0.21
   7   6   1    1.08    0.19
   7  -6   1    0.96    0.22
   7   6   2    0.87    0.21
   7   6   2    0.51    0.21
   7   7  -2    1.46    0.23
   7  -7  -2    1.40    0.25
   7   7  -1   -0.17    0.20
   7  -7  -1   -0.37    0.21
   7   7   0    0.70    0.21
   7   7   0    0.54    0.19
   7  -7   0    0.55    0.22
   7   7   1    0.45    0.19
   7   7   1    0.89    0.20
   7  -7   1    1.11    0.24
   7   7   2    1.42    0.21
   7   7   2    1.76    0.23
   7   8  -1    0.09    0.19
   7  -8  -1   -0.01    0.21
   7   8   0    2.21    0.24
   7   8   0    2.24    0.24
   7  -8   0    2.12    0.25
   7   8   1    0.22    0.20
   7   8   1    0.36    0.19
   7  -8   1    0.23    0.21
;

_shelx_hkl_checksum              57913

#==============================================================================
#     End of CIF
#==============================================================================
_chemical_name_systematic        'Furan-3,4-dicarboxylic acid'
_exptl_crystal_recrystallization_method Sublimation
####################################################################### 
# 
# This file contains crystal structure data downloaded from the 
# Cambridge Structural Database (CSD) hosted by the Cambridge 
# Crystallographic Data Centre (CCDC).
# 
# Full information about CCDC data access policies and citation 
# guidelines are available at http://www.ccdc.cam.ac.uk/access/V1 
# 
# Audit and citation data items may have been added by the CCDC. 
# Please retain this information to preserve the provenance of 
# this file and to allow appropriate attribution of the data. 
# 
#######################################################################

data_FDC-beta
_database_code_depnum_ccdc_archive 'CCDC 2082230'
loop_
_audit_author_name
_audit_author_address
'Sachio Horiuchi'
;National Institute of Advanced Science and Technology 
Japan
;
_audit_update_record             
;
2021-05-07 deposited with the CCDC.	2021-10-06 downloaded from the CCDC.
;

#==============================================================================
# CHEMICAL DATA

_chemical_formula_sum            'C6 H4 O5'
_chemical_formula_moiety         'C6 H4 O5'
_chemical_formula_weight         156.09
_chemical_melting_point          ?

#==============================================================================
# CRYSTAL DATA
_space_group_crystal_system      orthorhombic
_space_group_name_H-M_alt        'P b c m'
_space_group_name_Hall           '-P 2c 2b'
_space_group_IT_number           57
loop_
_space_group_symop_id
_space_group_symop_operation_xyz
1 +X,+Y,+Z
2 -X,-Y,1/2+Z
3 +X,1/2-Y,-Z
4 -X,1/2+Y,1/2-Z
5 -X,-Y,-Z
6 +X,+Y,-1/2-Z
7 -X,-1/2+Y,+Z
8 +X,-1/2-Y,-1/2+Z
#------------------------------------------------------------------------------
_cell_length_a                   6.8922(4)
_cell_length_b                   14.3401(7)
_cell_length_c                   6.3738(4)
_cell_angle_alpha                90.0000
_cell_angle_beta                 90.0000
_cell_angle_gamma                90.0000
_cell_volume                     629.95(6)
_cell_formula_units_Z            4
_cell_measurement_reflns_used    1650
_cell_measurement_theta_min      2.83
_cell_measurement_theta_max      29.86
_cell_measurement_temperature    296
#------------------------------------------------------------------------------
_exptl_crystal_description       trapezoid
_exptl_crystal_colour            colourless
_exptl_crystal_size_max          0.350
_exptl_crystal_size_mid          0.350
_exptl_crystal_size_min          0.230
_exptl_crystal_density_diffrn    1.646
_exptl_crystal_density_meas      ?
_exptl_crystal_density_method    'not measured'
_exptl_crystal_F_000             320.00
_exptl_absorpt_coefficient_mu    0.148
_exptl_absorpt_correction_type   multi-scan
_exptl_absorpt_process_details   
;
CrysAlisPro 1.171.39.46 (Rigaku Oxford Diffraction, 2018)
Empirical absorption correction using spherical harmonics,
 implemented in SCALE3 ABSPACK scaling algorithm.
;
_exptl_absorpt_correction_T_min  0.828
_exptl_absorpt_correction_T_max  0.966

#==============================================================================
# EXPERIMENTAL DATA

_diffrn_ambient_temperature      296
_diffrn_radiation_type           'Mo K\a'
_diffrn_radiation_wavelength     0.71073
_diffrn_measurement_device_type  'Rigaku XtaLAB P200'
_diffrn_measurement_method       \w
_diffrn_reflns_number            2175
_diffrn_reflns_av_unetI/netI     0.0080
_diffrn_reflns_av_R_equivalents  0.0072
_diffrn_reflns_theta_max         27.466
_diffrn_reflns_theta_min         2.841
_diffrn_reflns_theta_full        25.242
_diffrn_measured_fraction_theta_max 0.979
_diffrn_measured_fraction_theta_full 0.987
_diffrn_reflns_Laue_measured_fraction_max 0.979
_diffrn_reflns_Laue_measured_fraction_full 0.987
_diffrn_reflns_point_group_measured_fraction_max 0.979
_diffrn_reflns_point_group_measured_fraction_full 0.987
_diffrn_reflns_limit_h_min       -6
_diffrn_reflns_limit_h_max       8
_diffrn_reflns_limit_k_min       -15
_diffrn_reflns_limit_k_max       18
_diffrn_reflns_limit_l_min       -8
_diffrn_reflns_limit_l_max       5
_diffrn_standards_number         0
_diffrn_standards_interval_count .
_diffrn_standards_decay_%        ?
_reflns_number_total             775
_reflns_number_gt                684
_reflns_threshold_expression     F^2^>2.0\s(F^2^)
_reflns_Friedel_coverage         0.000
_reflns_Friedel_fraction_max     .
_reflns_Friedel_fraction_full    .

#==============================================================================
# REFINEMENT DATA

_refine_special_details          
;
    Refinement was performed using all reflections. The weighted 
    R-factor (wR) and goodness of fit (S) are based on F^2^.
    R-factor (gt) are based on F. The threshold expression of
    F^2^ > 2.0 sigma(F^2^) is used only for calculating R-factor (gt).
;
_refine_ls_structure_factor_coef Fsqd
_refine_ls_R_factor_all          0.0398
_refine_ls_R_factor_gt           0.0371
_refine_ls_wR_factor_ref         0.1090
_refine_ls_wR_factor_gt          0.1056
_refine_ls_number_restraints     0
_refine_ls_hydrogen_treatment    mixed
_refine_ls_number_reflns         775
_refine_ls_number_parameters     73
_refine_ls_goodness_of_fit_ref   1.084
_refine_ls_weighting_scheme      calc
_refine_ls_weighting_details     
'w = 1/[\s^2^(Fo^2^)+(0.0869P)^2^] where P=(Fo^2^+2Fc^2^)/3'
_atom_sites_solution_hydrogens   geom
_atom_sites_solution_primary     direct
_atom_sites_solution_secondary   difmap
_refine_ls_shift/su_max          0.001
_refine_diff_density_max         0.22
_refine_diff_density_min         -0.24
_refine_ls_extinction_method     none
_refine_ls_extinction_coef       ?

loop_
_atom_type_symbol
_atom_type_description
_atom_type_scat_dispersion_real
_atom_type_scat_dispersion_imag
_atom_type_scat_source
C C 0.0033 0.0016
;
International Tables for Crystallography
(Vol. C, Tables 4.2.6.8 and 6.1.1.4)
;
H H 0.0000 0.0000
;
International Tables for Crystallography
(Vol. C, Table 6.1.1.4)
;
O O 0.0106 0.0060
;
International Tables for Crystallography
(Vol. C, Tables 4.2.6.8 and 6.1.1.4)
;

#==============================================================================
# ATOMIC COORDINATES AND THERMAL PARAMETERS

loop_
_atom_site_label
_atom_site_type_symbol
_atom_site_fract_x
_atom_site_fract_y
_atom_site_fract_z
_atom_site_U_iso_or_equiv
_atom_site_adp_type
_atom_site_occupancy
_atom_site_site_symmetry_order
_atom_site_calc_flag
_atom_site_refinement_flags_posn
_atom_site_refinement_flags_adp
_atom_site_refinement_flags_occupancy
_atom_site_disorder_assembly
_atom_site_disorder_group
O1 O 0.32956(15) 0.38323(7) 0.250000 0.0514(3) Uani 1 2 d S T P . .
O2 O 0.54201(14) 0.49857(7) 0.250000 0.0585(4) Uani 1 2 d S T P . .
O3 O 0.54592(14) 0.67610(7) 0.250000 0.0564(4) Uani 1 2 d S T P . .
O4 O 0.33327(14) 0.78843(6) 0.250000 0.0530(3) Uani 1 2 d S T P . .
O5 O -0.09640(15) 0.58446(5) 0.250000 0.0527(4) Uani 1 2 d S T P . .
C1 C 0.37465(18) 0.47149(9) 0.250000 0.0380(3) Uani 1 2 d S T P . .
C2 C 0.36557(17) 0.70508(9) 0.250000 0.0407(4) Uani 1 2 d S T P . .
C3 C 0.02008(18) 0.50870(9) 0.250000 0.0418(4) Uani 1 2 d S T P . .
H3 H -0.023034 0.447249 0.250000 0.050 Uiso 1 2 calc R U P . .
C4 C 0.20921(16) 0.53524(8) 0.250000 0.0342(3) Uani 1 2 d S T P . .
C5 C 0.20828(16) 0.63547(8) 0.250000 0.0374(3) Uani 1 2 d S T P . .
C6 C 0.01941(19) 0.66082(9) 0.250000 0.0486(4) Uani 1 2 d S T P . .
H4 H -0.024860 0.722086 0.250000 0.058 Uiso 1 2 calc R U P . .
H1 H 0.452(3) 0.3483(15) 0.250000 0.071(6) Uiso 1 2 d S . P . .
H2 H 0.550(4) 0.6048(19) 0.250000 0.080(8) Uiso 1 2 d S . P . .

loop_
_atom_site_aniso_label
_atom_site_aniso_U_11
_atom_site_aniso_U_22
_atom_site_aniso_U_33
_atom_site_aniso_U_23
_atom_site_aniso_U_13
_atom_site_aniso_U_12
O1 0.0362(5) 0.0327(5) 0.0852(8) 0.000 0.000 0.0018(4)
O2 0.0291(5) 0.0387(5) 0.1076(10) 0.000 0.000 0.0018(4)
O3 0.0283(5) 0.0374(5) 0.1034(9) 0.000 0.000 -0.0024(4)
O4 0.0416(6) 0.0330(5) 0.0845(8) 0.000 0.000 -0.0017(4)
O5 0.0252(5) 0.0436(6) 0.0893(9) 0.000 0.000 0.0015(3)
C1 0.0305(6) 0.0337(6) 0.0497(7) 0.000 0.000 0.0023(5)
C2 0.0309(6) 0.0351(6) 0.0562(7) 0.000 0.000 -0.0030(5)
C3 0.0304(6) 0.0374(6) 0.0576(7) 0.000 0.000 -0.0006(5)
C4 0.0285(6) 0.0323(6) 0.0419(6) 0.000 0.000 0.0008(4)
C5 0.0303(6) 0.0312(6) 0.0506(7) 0.000 0.000 0.0007(4)
C6 0.0315(6) 0.0368(7) 0.0775(10) 0.000 0.000 0.0023(5)

#==============================================================================
_computing_data_collection       'CrysAlisPro 1.171.39.46 (Rigaku OD, 2018)'
_computing_cell_refinement       'CrysAlisPro 1.171.39.46 (Rigaku OD, 2018)'
_computing_data_reduction        'CrysAlisPro 1.171.39.46 (Rigaku OD, 2018)'
_computing_structure_solution    'SIR92 (Altomare, et al., 1994)'
_computing_structure_refinement  'SHELXL Version 2018/3 (Sheldrick, 2008)'
_computing_publication_material  'CrystalStructure 4.3 (Rigaku, 2018)'
_computing_molecular_graphics    'CrystalStructure 4.3'

#==============================================================================
# MOLECULAR GEOMETRY

_geom_special_details            
;
 All esds (except the esd in the dihedral angle between two l.s. planes)
 are estimated using the full covariance matrix.  The cell esds are taken
 into account individually in the estimation of esds in distances, angles
 and torsion angles; correlations between esds in cell parameters are only
 used when they are defined by crystal symmetry.  An approximate (isotropic)
 treatment of cell esds is used for estimating esds involving l.s. planes.
;

loop_
_geom_bond_atom_site_label_1
_geom_bond_atom_site_label_2
_geom_bond_distance
_geom_bond_site_symmetry_2
_geom_bond_publ_flag
O1 C1 1.3033(17) . ?
O1 H1 0.98(2) . ?
O2 C1 1.2170(16) . ?
O3 C2 1.3106(15) . ?
O3 H2 1.02(3) . ?
O4 C2 1.2158(17) . ?
O5 C3 1.3507(16) . ?
O5 C6 1.3551(15) . ?
C1 C4 1.4614(17) . ?
C2 C5 1.4737(17) . ?
C3 C4 1.3579(15) . ?
C3 H3 0.9300 . ?
C4 C5 1.4374(19) . ?
C5 C6 1.3515(15) . ?
C6 H4 0.9300 . ?

loop_
_geom_angle_atom_site_label_1
_geom_angle_atom_site_label_2
_geom_angle_atom_site_label_3
_geom_angle
_geom_angle_site_symmetry_1
_geom_angle_site_symmetry_3
_geom_angle_publ_flag
C1 O1 H1 106.9(11) . . ?
C2 O3 H2 109.9(15) . . ?
C3 O5 C6 107.45(13) . . ?
O2 C1 O1 122.40(12) . . ?
O2 C1 C4 122.67(12) . . ?
O1 C1 C4 114.92(11) . . ?
O4 C2 O3 119.04(11) . . ?
O4 C2 C5 122.09(11) . . ?
O3 C2 C5 118.87(11) . . ?
O5 C3 C4 110.19(12) . . ?
O5 C3 H3 124.9 . . ?
C4 C3 H3 124.9 . . ?
C3 C4 C5 106.02(9) . . ?
C3 C4 C1 125.01(11) . . ?
C5 C4 C1 128.97(9) . . ?
C6 C5 C4 105.86(9) . . ?
C6 C5 C2 121.76(11) . . ?
C4 C5 C2 132.38(9) . . ?
C5 C6 O5 110.48(12) . . ?
C5 C6 H4 124.8 . . ?
O5 C6 H4 124.8 . . ?

loop_
_geom_torsion_atom_site_label_1
_geom_torsion_atom_site_label_2
_geom_torsion_atom_site_label_3
_geom_torsion_atom_site_label_4
_geom_torsion
_geom_torsion_site_symmetry_1
_geom_torsion_site_symmetry_2
_geom_torsion_site_symmetry_3
_geom_torsion_site_symmetry_4
_geom_torsion_publ_flag
C6 O5 C3 C4 0.0 . . . . ?
O5 C3 C4 C5 0.0 . . . . ?
O5 C3 C4 C1 180.0 . . . . ?
O2 C1 C4 C3 180.0 . . . . ?
O1 C1 C4 C3 0.0 . . . . ?
O2 C1 C4 C5 0.0 . . . . ?
O1 C1 C4 C5 180.0 . . . . ?
C3 C4 C5 C6 0.0 . . . . ?
C1 C4 C5 C6 180.0 . . . . ?
C3 C4 C5 C2 180.0 . . . . ?
C1 C4 C5 C2 0.0 . . . . ?
O4 C2 C5 C6 0.0 . . . . ?
O3 C2 C5 C6 180.0 . . . . ?
O4 C2 C5 C4 180.0 . . . . ?
O3 C2 C5 C4 0.0 . . . . ?
C4 C5 C6 O5 0.0 . . . . ?
C2 C5 C6 O5 180.0 . . . . ?
C3 O5 C6 C5 0.0 . . . . ?

loop_
_geom_hbond_atom_site_label_D
_geom_hbond_atom_site_label_H
_geom_hbond_atom_site_label_A
_geom_hbond_site_symmetry_D
_geom_hbond_site_symmetry_H
_geom_hbond_site_symmetry_A
_geom_hbond_distance_DA
_geom_hbond_distance_DH
_geom_hbond_distance_HA
_geom_hbond_angle_DHA
_geom_hbond_publ_flag
O1 H1 O4 . . 4_645 2.6923(14) 0.98(2) 1.71(2) 179(2) no
O3 H2 O2 . . . 2.5459(14) 1.02(3) 1.52(3) 177(2) no
O3 H2 O5 . . 1_655 2.7936(14) 1.02(3) 2.46(3) 98.2(17) no

#==============================================================================
# Additional structures and associated data_? identifiers
# should be added at this point if there is more than one 
# structure analysis in the CIF.

_shelx_res_file                  
;
TITL xcalibur
    shelxl.res
    created by SHELXL-2018/3 at 08:14:17 on 14-Jan-2021
CELL  0.71073 6.89220 14.34010 6.37380 90.00000 90.00000 90.00000
ZERR  4 0.00040 0.00070 0.00040 0.00000 0.00000 0.00000
LATT 1
SYMM    -X,    -Y, .50+Z
SYMM    +X, .50-Y,    -Z
SYMM    -X, .50+Y, .50-Z
SFAC C H O
UNIT 24 16 20
L.S. 10
FMAP 2
PLAN 5
WPDB -2
HTAB
BOND $H
CONF
LIST 4
TEMP 23.0
ACTA
SIZE 0.350 0.350 0.230
WGHT    0.086900
FVAR       3.56263
O1    3    0.329563    0.383230    0.250000    10.50000    0.03621    0.03274 =
         0.08521    0.00000    0.00000    0.00183
O2    3    0.542006    0.498572    0.250000    10.50000    0.02910    0.03870 =
         0.10758    0.00000    0.00000    0.00183
O3    3    0.545915    0.676098    0.250000    10.50000    0.02827    0.03741 =
         0.10345    0.00000    0.00000   -0.00240
O4    3    0.333269    0.788428    0.250000    10.50000    0.04158    0.03298 =
         0.08446    0.00000    0.00000   -0.00173
O5    3   -0.096401    0.584456    0.250000    10.50000    0.02524    0.04363 =
         0.08926    0.00000    0.00000    0.00151
C1    1    0.374653    0.471491    0.250000    10.50000    0.03053    0.03373 =
         0.04971    0.00000    0.00000    0.00226
C2    1    0.365574    0.705078    0.250000    10.50000    0.03087    0.03511 =
         0.05624    0.00000    0.00000   -0.00299
C3    1    0.020076    0.508704    0.250000    10.50000    0.03044    0.03744 =
         0.05758    0.00000    0.00000   -0.00064
AFIX  43
H3    2   -0.023034    0.447249    0.250000    10.50000   -1.20000
AFIX   0
C4    1    0.209210    0.535236    0.250000    10.50000    0.02850    0.03227 =
         0.04186    0.00000    0.00000    0.00083
C5    1    0.208282    0.635469    0.250000    10.50000    0.03031    0.03118 =
         0.05059    0.00000    0.00000    0.00067
C6    1    0.019412    0.660823    0.250000    10.50000    0.03147    0.03681 =
         0.07749    0.00000    0.00000    0.00231
AFIX  43
H4    2   -0.024860    0.722086    0.250000    10.50000   -1.20000
AFIX   0
H1    2    0.451778    0.348299    0.250000    10.50000    0.07147
H2    2    0.549513    0.604815    0.250000    10.50000    0.08049
HKLF 4


REM  xcalibur
REM wR2 = 0.1090, GooF = S = 1.084, Restrained GooF = 1.084 for all data
REM R1 = 0.0371 for 684 Fo > 4sig(Fo) and 0.0398 for all 775 data
REM 73 parameters refined using 0 restraints

END

WGHT      0.0869      0.0000

REM Instructions for potential hydrogen bonds
EQIV $1 -x+1, y-1/2, z
HTAB O1 O3_$1
HTAB O1 O4_$1
HTAB O3 O2

REM Highest difference peak  0.224,  deepest hole -0.238,  1-sigma level  0.053
Q1    1   0.2174  0.5877  0.2500  10.50000  0.05    0.22
Q2    1   0.2795  0.6705  0.2500  10.50000  0.05    0.18
Q3    1   0.2838  0.5047  0.2500  10.50000  0.05    0.17
Q4    1   0.1526  0.5217  0.2500  10.50000  0.05    0.15
Q5    1  -0.0796  0.4510  0.1822  11.00000  0.05    0.15
;

_shelx_res_checksum              78830

_shelx_hkl_file                  
;
   0   0  -1   34.00    1.10
   0   0  -3   -1.18    2.03
   0   0  -467267.50  452.46
   0   0  -5   -2.47    3.54
   0   0  -6 8419.19   67.49
   0   0  -7   -1.07    5.63
   0   0  -8  913.94   17.56
   0  -1   1    4.29    0.74
   0   1  -1    2.98    0.73
   0   1  -2  101.09    3.46
   0  -1   2    4.15    2.56
   0  -1  -3    0.04    1.87
   0   1  -3    3.72    2.23
   0   1  -4   59.63    5.90
   0  -1  -4   23.32    5.27
   0  -1  -5   -2.29    3.74
   0   1  -5   -1.38    3.76
   0   1  -6   14.77    6.25
   0  -1  -6   10.70    5.82
   0  -1  -7    0.11    5.25
   0   1  -7    0.43    5.62
   0  -1  -8   -2.20    7.16
   0   1  -8   10.99    6.72
   0   2   011357.20   76.19
   0  -2   011159.30   76.37
   0  -2   131701.70  211.60
   0   2  -131694.90  211.65
   0  -2  -2 6328.87   46.20
   0  -2   2 6348.64   45.20
   0   2  -2 6317.93   45.20
   0   2  -3 8459.40   61.14
   0  -2   3 8489.39   60.86
   0  -2  -4 1311.42   15.13
   0   2  -4 1313.34   14.63
   0  -2  -4 1303.59   15.09
   0   2  -5 1284.10   15.74
   0  -2  -5 1281.88   16.50
   0   2  -6  257.48    8.11
   0  -2  -6  268.19    8.52
   0  -2  -7  201.41    9.03
   0   2  -7  179.79    7.98
   0  -2  -8   51.40    7.28
   0   2  -8   56.50    7.41
   0   3   0    3.88    0.76
   0  -3   0    2.04    0.74
   0  -3   1    1.95    0.99
   0   3  -1    1.67    0.78
   0   3  -2    0.17    1.48
   0  -3   2    4.87    1.51
   0   3  -3    1.75    1.95
   0  -3   3    0.91    1.93
   0  -3  -3    0.42    1.81
   0  -3  -4    0.46    2.32
   0  -3   4    1.18    2.29
   0   3  -4    1.02    2.63
   0   3  -5    0.97    3.56
   0  -3  -5   -2.09    3.51
   0   3  -6   -1.48    4.29
   0  -3  -6    1.66    4.57
   0   3  -7   -2.27    5.56
   0  -3  -7    1.52    5.59
   0   3  -8   -0.25    5.50
   0  -3  -8    3.71    7.34
   0  -4   0 2264.76   18.31
   0   4   0 2258.01   18.26
   0   4  -1 2623.75   20.49
   0  -4  -1 2604.90   21.54
   0  -4   1 2665.81   20.51
   0   4   1 2641.24   21.59
   0   4  -2 1166.52   11.28
   0  -4   2 1166.18   11.01
   0   4  -3  608.30    8.17
   0  -4   3  634.36    7.96
   0  -4  -3  621.64    9.15
   0  -4   4  345.11    6.44
   0   4  -4  325.73    6.74
   0  -4  -4  326.11    7.19
   0   4  -5   89.89    4.96
   0  -4  -5   87.92    4.99
   0   4  -6   94.29    5.73
   0  -4  -6   91.97    6.06
   0   4  -7   12.78    4.84
   0  -4  -7   12.02    5.45
   0  -4  -8   21.19    7.24
   0   5   0    2.00    1.04
   0  -5   0    1.00    1.06
   0  -5   1    0.90    0.99
   0  -5  -1    0.25    1.22
   0   5  -1   -0.07    1.01
   0   5   1    0.89    1.06
   0   5  -2    1.60    1.44
   0  -5   2   -0.35    1.82
   0  -5   3    0.74    1.86
   0   5  -3    1.51    1.68
   0   5  -4    0.58    2.78
   0  -5   4    1.38    2.70
   0   5  -5   -0.66    3.34
   0  -5   5    0.68    2.57
   0   5  -6    0.27    4.17
   0  -5  -6    3.09    4.80
   0   5  -7    2.93    4.46
   0  -5  -7   -4.24    5.31
   0  -6   027880.50  189.31
   0   6   027770.70  189.58
   0  -6   1  518.03    6.82
   0   6   1  511.16    7.53
   0   6  -1  500.41    6.97
   0  -6  -1  514.95    7.64
   0   6   215330.70  108.91
   0  -6  -215278.00  109.06
   0   6  -215355.10  106.87
   0  -6   215385.00  106.32
   0  -6   3  168.20    4.30
   0   6  -3  161.54    4.39
   0  -6   4 3468.23   29.06
   0   6  -4 3378.71   29.63
   0   6  -5   31.60    3.61
   0  -6   5   33.70    3.33
   0  -6  -6  575.33   12.40
   0   6  -6  556.02   10.95
   0   6  -7    6.67    4.49
   0  -6  -7   10.30    5.85
   0  -7   0    0.57    1.51
   0   7   0   -0.15    1.52
   0   7   1    0.43    1.54
   0  -7   1    0.21    1.37
   0   7  -1    0.28    1.48
   0  -7  -1    0.72    1.66
   0  -7  -2    0.32    2.07
   0   7  -2    0.05    1.58
   0  -7   2   -0.54    2.05
   0   7   2   -1.51    2.03
   0   7  -3    0.61    1.88
   0  -7   3   11.79    2.58
   0   7  -4   -0.13    2.32
   0  -7   4   -1.93    3.02
   0   7  -5   -1.32    3.04
   0  -7   5   -1.38    3.15
   0   7  -6    1.19    3.43
   0  -7  -6    2.01    4.58
   0  -7  -7    0.82    5.40
   0  -8   0 1872.68   18.40
   0   8   0 1901.17   18.62
   0  -8   1 5272.09   40.91
   0   8  -1 5333.76   41.68
   0   8   1 5241.02   42.27
   0  -8  -1 5235.26   42.44
   0  -8   2 1125.23   12.36
   0  -8  -2 1061.95   13.86
   0   8   2 1086.10   13.84
   0   8  -2 1075.05   12.55
   0   8  -3 1801.61   18.45
   0  -8   3 1794.14   17.40
   0  -8   4  278.19    6.20
   0   8  -4  284.71    6.54
   0   8  -5  340.95    7.99
   0  -8   5  336.84    7.38
   0   8  -6   54.14    4.55
   0  -8  -7   49.18    6.88
   0   9   0    1.75    1.76
   0  -9   0    0.44    1.74
   0   9  -1   -0.18    1.86
   0  -9  -1    1.40    2.11
   0   9   1    0.68    1.88
   0  -9   1    1.70    1.85
   0   9  -2   -0.06    1.91
   0   9   2    1.05    2.21
   0  -9   2    6.36    2.32
   0  -9  -2   -0.24    2.33
   0  -9   3    1.50    2.99
   0   9  -3    3.78    2.39
   0  -9   4   -1.95    3.06
   0   9  -4   -1.33    2.48
   0   9  -5   -0.73    2.82
   0   9  -6    1.61    3.24
   0  -9  -7   -2.83    5.83
   0  10   0 7825.55   60.61
   0 -10   0 7841.64   60.32
   0  10   1 8544.42   66.41
   0  10  -1 8581.85   65.49
   0 -10   1 8665.11   64.83
   0 -10  -1 8627.21   66.38
   0  10   2 4324.88   38.38
   0 -10   2 4352.55   35.76
   0  10  -2 4342.50   36.94
   0 -10   3 2586.35   23.89
   0  10  -3 2587.94   25.22
   0 -10   4  868.76   11.88
   0  10  -4  872.74   13.01
   0  10  -5  249.41    7.12
   0  11   0    0.64    2.25
   0 -11   0   -0.22    2.18
   0  11  -1    0.29    2.11
   0  11   1    2.47    2.44
   0 -11   1   -0.82    2.27
   0  11   2   -0.71    2.62
   0 -11   2   -2.12    2.54
   0  11  -2   -1.50    2.26
   0  11  -3    2.16    2.48
   0 -11   3    0.25    2.98
   0  11  -4    1.51    2.75
   0  11  -5   -1.96    3.07
   0  12   0   76.15    4.14
   0  12   1   14.30    2.79
   0 -12   1   11.99    2.61
   0  12  -1   13.19    2.58
   0 -12   2  124.24    4.89
   0  12  -2  128.87    5.06
   0  12   2  125.01    5.46
   0  12  -3   17.24    3.03
   0 -12   3   11.41    3.49
   0  12  -4  166.04    6.02
   0  13   0    1.20    2.51
   0  13   1    0.29    2.60
   0  13  -1    1.56    2.63
   0  13  -2    3.84    2.52
   0  13   2   -0.53    3.05
   0  13  -3   -1.53    2.83
   0  13  -4    1.14    3.04
   0  14   0  312.12    8.46
   0  14  -1  847.90   13.69
   0  14   1  831.94   14.05
   0  14   2  193.76    7.36
   0  14  -2  188.68    6.50
   0  14  -3  300.43    8.19
   0  15   0    2.12    3.21
   0  15   1   -0.79    3.15
   0  15  -1    0.31    3.15
   0  15  -2    3.23    3.22
   0  15   2    0.85    3.55
   0  16   0   74.90    5.11
   0  16   1  118.70    6.32
   0  16  -1  129.48    6.21
   0  16   2   72.41    5.53
   0  16  -2   77.10    5.12
   0  17   0   -0.12    3.23
   0  17  -1   -0.70    3.39
   0  17   1    1.78    3.54
   0  17   2    0.93    3.58
   0  18   0    3.38    3.30
   0  18   1   -1.71    3.72
   0  18   2    0.58    4.04
  -1   0   015018.70  100.70
   1   0   014996.70  100.74
  -1   0  -1    0.35    0.59
   1   0   1    0.84    0.58
  -1   0  -2 7578.14   52.78
   1   0  -2 7397.19   53.95
  -1   0  -3    0.53    1.58
  -1   0   3   -1.00    2.03
   1   0  -3    2.52    2.61
  -1   0  -4  842.88   11.09
  -1   0  -4  834.93   11.09
  -1   0  -5    2.02    3.17
   1   0  -5   -1.50    4.07
  -1   0  -5    0.07    2.71
  -1   0  -6   17.16    4.94
   1   0  -6   17.70    5.73
   1   0  -7   -0.23    5.92
  -1   0  -7    2.14    5.17
  -1   0  -8    6.99    6.43
   1   0  -8    1.76    6.87
   1  -1   0 6484.29   43.84
  -1   1   0 6436.80   43.85
  -1  -1   0 6506.94   44.82
   1   1   116042.10  108.44
  -1   1   115970.20  108.66
  -1  -1  -116024.20  108.63
  -1   1  -2 3530.68   25.76
  -1  -1   2 3526.83   27.39
   1   1  -2 3520.28   27.63
  -1  -1  -2 3496.73   27.05
   1  -1  -3 5314.83   41.64
  -1   1  -3 5374.68   39.77
  -1  -1   3 5391.32   41.20
  -1  -1  -3 5369.32   40.87
   1   1  -3 5386.44   41.62
   1  -1  -4  839.03   12.01
  -1   1  -4  841.62   10.46
   1   1  -4  844.58   11.90
  -1  -1  -4  860.91   11.22
  -1   1  -5 1345.42   15.79
  -1   1  -5 1294.94   15.66
   1  -1  -5 1290.50   16.93
  -1  -1  -5 1370.20   16.28
  -1  -1  -5 1337.16   16.18
   1   1  -5 1309.20   17.00
   1  -1  -6  184.01    8.02
  -1   1  -6  173.24    6.74
   1   1  -6  183.55    7.88
  -1  -1  -6  187.83    7.31
   1  -1  -7  294.84   10.40
  -1   1  -7  284.59    8.96
   1   1  -7  290.51    9.96
  -1  -1  -7  309.50    9.78
  -1   1  -8   31.50    6.12
   1  -1  -8   37.10    7.43
  -1  -1  -8   34.30    6.35
   1   1  -8   30.27    6.89
   1   2   117427.60  118.74
   1  -2  -117380.10  118.01
  -1  -2  -117357.40  118.56
   1   2  -117417.10  118.47
  -1   2  -2 3658.49   26.37
  -1  -2   2 3674.57   28.34
   1   2   2 3644.77   28.54
   1   2  -2 3624.24   28.63
  -1  -2  -2 3644.24   28.60
  -1  -2   3 4924.45   37.99
  -1   2  -3 4882.88   36.54
   1  -2  -3 4836.31   38.83
  -1  -2  -3 4871.22   38.31
  -1  -2   4  790.62   10.75
  -1   2  -4  747.55    9.60
   1  -2  -4  734.14   11.24
   1   2  -4  746.15   11.14
   1  -2  -5  717.69   12.32
  -1   2  -5  745.06   10.96
   1   2  -5  733.13   12.06
  -1  -2  -5  728.74   11.63
  -1   2  -6  121.66    5.93
   1  -2  -6  113.99    6.91
  -1  -2  -6  125.08    6.55
   1   2  -6  115.25    6.83
   1  -2  -7   84.17    7.13
  -1   2  -7   81.68    6.19
  -1  -2  -7   83.86    6.72
   1   2  -7   85.07    7.35
   1  -2  -8   16.57    7.17
   1   2  -8   11.22    6.36
  -1  -2  -8   20.43    6.89
   1  -3   020797.30  139.48
  -1  -3   1   54.32    2.19
   1   3  -1   51.84    2.06
  -1  -3  -1   55.57    2.21
  -1  -3   210875.70   76.56
   1   3   210995.00   77.33
  -1   3  -210881.00   74.18
   1  -3   210829.50   74.03
   1   3  -210807.10   76.91
  -1  -3  -210891.20   77.50
  -1   3  -3   24.49    2.09
  -1  -3   3   21.05    2.64
   1   3  -3   29.37    2.96
  -1  -3  -3   28.25    2.44
  -1  -3   4 1605.32   16.88
   1  -3  -4 1600.25   18.01
  -1   3  -4 1582.85   15.61
  -1  -3  -4 1568.78   17.40
   1   3  -4 1611.21   17.75
   1  -3  -5   12.85    4.03
  -1   3  -5   12.49    3.22
   1   3  -5   12.14    4.20
   1  -3  -6   90.70    6.50
  -1   3  -6   93.32    5.20
   1   3  -6   88.66    6.40
  -1  -3  -6   84.09    5.82
  -1   3  -7    7.43    4.85
   1  -3  -7   10.82    5.96
   1   3  -7    2.93    5.24
  -1  -3  -7    6.82    4.97
   1  -3  -8    3.84    6.68
   1   3  -8    1.22    6.39
  -1  -3  -8    0.13    6.37
   1  -4   0 7796.08   54.07
   1   4   0 7701.38   56.10
  -1   4   0 7753.81   53.88
   1  -4  -112952.30   90.29
  -1   4  -113083.30   88.08
  -1  -4   113314.30   91.53
   1  -4   113093.30   88.71
   1   4  -112965.30   91.17
  -1  -4   2 3947.45   31.33
   1   4   2 4004.59   32.34
  -1   4  -2 4018.01   29.02
  -1  -4  -2 3968.76   32.55
   1   4  -2 3982.21   31.82
  -1   4  -3 4111.50   31.14
  -1  -4   3 4086.83   32.64
  -1  -4  -3 4123.52   34.59
   1   4  -3 4097.83   33.78
   1  -4   3 4017.25   30.34
   1  -4  -4  635.96   10.19
  -1   4  -4  666.10    8.86
  -1  -4   4  646.56    9.55
   1  -4  -4  613.19   10.46
   1   4  -4  693.67   10.92
  -1  -4  -4  659.63   10.61
  -1   4  -5  635.20    9.90
   1  -4  -5  608.50   11.57
   1   4  -5  600.66   11.16
   1  -4  -6   56.71    5.93
  -1   4  -6   54.85    4.79
  -1  -4  -6   57.57    5.40
   1   4  -6   55.95    5.69
  -1   4  -7   76.00    5.87
   1  -4  -7   74.35    7.12
  -1  -4  -7   78.88    6.61
   1   4  -7   61.87    6.55
   1  -4  -8   -0.14    6.60
  -1  -4  -8   -1.35    6.41
   1   4  -8   -0.95    6.01
   1   5   0  948.91   10.66
  -1  -5   0  934.48   10.46
   1  -5   0  963.16    9.35
  -1   5   0  945.47    9.12
  -1  -5   1 2191.15   19.16
  -1   5  -1 2198.59   17.26
   1  -5  -1 2235.47   19.07
   1  -5   1 2210.20   17.02
   1   5  -1 2205.27   19.63
  -1  -5   2  444.08    6.75
   1  -5  -2  431.25    6.96
  -1   5  -2  445.71    5.34
   1  -5   2  437.72    5.05
   1   5  -2  439.20    7.00
  -1  -5  -2  445.75    7.55
  -1  -5   3  356.58    6.70
   1  -5  -3  349.63    6.94
  -1   5  -3  360.57    5.43
   1   5   3  371.65    7.22
  -1  -5  -3  361.87    7.32
   1  -5   3  368.40    5.21
   1   5  -3  368.68    6.96
  -1   5  -4   45.58    2.97
  -1  -5   4   49.09    3.83
  -1  -5  -4   49.86    3.64
   1   5  -4   51.60    4.11
   1  -5  -5    3.91    3.96
  -1   5  -5    1.37    2.95
   1   5  -5    0.26    3.62
   1  -5  -6    1.76    4.68
  -1   5  -6    3.91    3.67
   1   5  -6    1.52    4.44
   1  -5  -7    8.69    5.85
  -1  -5  -7    8.29    5.20
   1   5  -7   11.91    5.51
  -1   6   0 9843.16   68.93
   1   6   0 9763.64   71.39
   1  -6   0 9765.10   69.33
  -1  -6   0 9796.22   70.84
  -1   6  -1  179.88    3.36
  -1  -6   1  176.65    4.27
   1   6   1  173.11    4.51
   1  -6  -1  172.26    4.13
   1  -6   1  175.80    3.25
   1   6  -1  171.51    4.34
  -1   6   1  178.33    3.98
  -1   6  -2 4494.73   33.38
  -1  -6   2 4531.26   35.65
   1  -6  -2 4453.35   36.06
   1  -6   2 4452.72   32.75
   1   6  -2 4498.66   36.29
  -1  -6   3   36.37    3.11
  -1   6  -3   35.62    2.14
   1   6   3   40.43    3.12
   1  -6  -3   41.23    3.17
   1  -6   3   39.78    2.40
   1   6  -3   40.15    3.08
  -1  -6  -3   36.43    3.21
  -1   6  -4  434.32    7.04
  -1  -6   4  439.29    8.13
   1   6  -4  436.85    8.69
   1  -6   4  431.93    6.58
   1  -6  -5   -3.36    3.77
  -1   6  -5    1.97    2.79
   1   6  -5   -0.54    3.64
   1  -6  -6    0.70    5.09
  -1   6  -6    6.06    3.44
   1   6  -6    4.50    4.52
   1  -6  -7   -2.39    5.97
   1   6  -7   -1.81    5.00
  -1  -6  -7    4.58    5.26
  -1  -7   0 5402.47   43.07
  -1   7   0 5550.39   41.42
   1   7   0 5530.55   43.61
   1  -7   0 5538.91   41.70
   1  -7  -110741.40   77.90
  -1  -7   110791.60   77.42
   1   7   110748.20   79.00
  -1   7  -110783.10   75.98
   1   7  -110815.40   78.79
  -1   7   110677.20   77.03
  -1  -7  -110853.40   79.43
   1  -7   110725.90   75.23
   1  -7  -2 3010.80   27.09
  -1  -7   2 2995.26   26.21
  -1   7  -2 3049.57   24.33
   1   7  -2 3005.31   27.09
   1  -7   2 3080.56   23.84
   1  -7  -3 3524.41   31.64
  -1   7  -3 3511.93   28.28
  -1  -7   3 3478.36   30.13
  -1  -7  -3 3584.01   32.45
   1  -7   3 3592.84   27.67
  -1  -7   4  657.95   10.21
  -1   7  -4  684.12    9.32
   1  -7   4  687.75    8.70
   1   7  -4  680.99   11.30
  -1   7  -5  595.14    9.47
   1   7  -5  604.03   11.42
  -1   7  -6  102.09    4.97
   1  -7  -6  104.65    7.08
   1   7  -6  101.47    6.06
   1  -7  -7   77.92    7.42
   1   7  -7   79.13    6.14
  -1  -7  -7   84.58    6.98
   1  -8   0   55.26    2.63
   1   8   0   54.91    3.07
  -1   8   0   51.51    2.48
  -1  -8   0   59.34    3.18
   1  -8  -1    0.46    1.76
  -1  -8   1    0.27    1.90
   1   8   1   -0.55    1.90
  -1   8  -1    0.99    1.40
   1  -8   1    2.22    1.38
  -1   8   1    0.38    1.70
   1   8  -1   -0.07    1.88
  -1  -8  -1    0.07    2.01
  -1  -8   2   11.53    2.54
  -1   8  -2    6.88    1.57
   1  -8  -2    6.07    2.08
   1   8   2    5.44    2.19
   1   8  -2    6.67    2.17
   1  -8   2   10.41    1.85
  -1   8  -3   89.80    3.13
  -1  -8   3   87.82    4.44
   1  -8   3   84.80    3.23
   1   8  -3   89.42    4.15
  -1  -8   4   14.75    3.61
  -1   8  -4   12.57    2.21
   1   8  -4   14.57    3.15
   1  -8   4   15.29    2.54
  -1   8  -5  137.33    4.68
   1   8  -5  147.54    6.13
   1  -8  -6   19.59    5.73
   1   8  -6   24.54    4.32
   1  -8  -7   54.18    7.06
  -1  -8  -7   71.18    7.02
   1   8  -7   65.11    6.11
  -1  -9   0  173.80    5.09
   1   9   0  175.66    5.32
  -1   9   0  171.02    4.46
   1  -9   0  164.85    4.48
   1  -9  -1   38.47    2.79
  -1  -9   1   36.56    2.82
   1   9   1   33.59    3.01
  -1   9  -1   39.61    2.34
  -1   9   1   36.90    2.68
   1  -9   1   34.85    2.24
  -1  -9  -1   40.22    3.10
   1   9  -1   42.21    3.05
   1   9   2   93.91    4.47
  -1  -9   2  105.81    4.36
   1  -9  -2  105.50    4.42
  -1   9  -2  105.46    3.45
   1  -9   2  103.19    3.40
   1   9  -2  103.44    4.39
  -1   9  -3   14.52    2.12
  -1  -9   3   15.11    3.28
   1  -9   3   15.44    2.43
   1   9  -3   16.62    2.96
  -1   9  -4   43.71    2.96
   1  -9   4   47.71    3.24
   1   9  -4   45.89    4.05
  -1   9  -5    0.27    2.41
   1   9  -5    4.59    3.24
   1   9  -6   15.82    4.17
   1  -9  -7    4.09    6.40
   1  10   0 3486.54   32.20
  -1 -10   0 3496.18   31.69
   1 -10   0 3462.41   30.39
  -1  10   0 3518.38   30.18
   1  10   1 3203.32   30.94
   1 -10  -1 3260.95   29.91
  -1  10  -1 3338.65   28.39
  -1 -10   1 3220.26   29.35
   1 -10   1 3263.36   27.78
  -1 -10  -1 3253.21   30.98
   1  10  -1 3276.06   31.05
  -1  10   1 3277.97   29.46
  -1 -10   2 1989.18   20.67
  -1  10  -2 2020.25   19.36
   1  10  -2 1994.19   21.79
   1 -10   2 2023.71   18.56
  -1  10  -3 1272.41   14.07
  -1 -10   3 1230.03   15.09
   1  10  -3 1220.22   16.39
   1 -10   3 1246.98   12.98
  -1  10  -4  469.10    8.15
   1  10  -4  479.19   10.18
   1  10  -5  271.20    8.21
   1  10  -6   48.86    5.13
   1  11   0  398.55    8.96
   1 -11   0  408.47    7.93
  -1  11   0  410.16    7.81
  -1 -11   1 2571.56   25.56
   1  11   1 2637.51   27.25
   1 -11  -1 2670.49   26.16
  -1  11  -1 2628.74   24.46
  -1  11   1 2640.98   25.76
   1  11  -1 2672.17   27.00
   1 -11   1 2650.51   24.21
  -1  11  -2  293.55    6.27
   1  11   2  276.78    7.86
   1 -11   2  287.27    6.02
   1  11  -2  295.68    7.92
  -1  11  -3 1423.69   15.62
   1  11   3 1360.18   18.99
   1  11  -3 1379.97   18.22
   1 -11   3 1377.58   14.53
  -1  11  -4  119.02    4.58
   1  11  -4  119.72    5.94
   1  11  -5  446.25   10.67
   1 -11  -6   41.56    6.32
   1 -12   0 1127.52   14.67
  -1  12   0 1111.22   14.50
  -1  12  -1    2.16    2.45
   1  12   1   -0.31    3.36
   1 -12   1    1.74    2.48
  -1  12   1    0.49    2.83
   1  12  -1    1.25    3.08
   1  12   2  924.49   14.99
  -1  12  -2  948.29   12.53
   1  12  -2  938.76   14.88
   1 -12   2  916.17   11.86
   1  12   3    8.46    4.03
  -1  12  -3    5.94    2.60
   1  12  -3    4.92    3.51
   1  12  -4  466.73   10.69
   1  12  -5    7.06    3.76
  -1  13   0 2408.72   24.70
   1  13   0 2464.72   27.20
  -1  13  -1 2284.50   23.34
   1  13   1 2369.24   26.83
  -1  13   1 2344.10   25.12
   1 -13   1 2323.42   23.64
   1  13  -1 2287.16   25.89
  -1  13  -2 1637.99   18.41
   1  13   2 1687.43   22.00
   1  13  -2 1643.07   21.35
  -1  13  -3 1169.29   14.81
   1  13   3 1204.74   18.70
   1  13  -3 1197.24   17.61
   1  13  -4  639.45   13.04
  -1  14   0  140.64    5.61
   1  14   0  136.97    6.28
   1  14   1  966.38   16.03
  -1  14  -1  952.41   13.60
   1  14  -1  946.35   15.53
  -1  14   1  966.84   14.72
  -1  14  -2   99.00    4.63
   1  14   2  104.93    6.09
   1  14  -2  101.96    5.66
   1  14   3  502.41   12.07
   1  14  -3  547.52   12.26
   1  14  -4   37.85    4.80
  -1  15   0  625.29   11.52
   1  15   0  602.67   12.57
  -1  15  -1   41.66    3.75
   1  15   1   42.45    4.60
  -1  15   1   42.77    4.15
   1  15  -1   48.46    4.77
   1  15   2  392.74   10.67
   1  15  -2  418.73   10.72
   1  15   3   19.55    4.64
   1  15  -3   19.59    4.28
   1  16   0  261.47    8.96
  -1  16   0  251.39    7.58
   1  16   1  317.98    9.78
  -1  16  -1  306.69    8.05
  -1  16   1  305.46    8.57
   1  16  -1  331.84    9.60
   1  16   2  149.74    7.52
   1  16  -2  151.52    7.07
   1  16   3  125.86    6.91
   1  16  -3  129.78    6.55
  -1  17   0    5.69    3.15
   1  17   0    5.20    3.78
   1  17   1   23.25    4.31
  -1  17   1   28.95    4.17
   1  17  -1   30.36    4.40
   1  17   2    0.43    3.82
   1  17  -2    6.36    3.70
   1  17   3   39.86    5.23
   1  18   0   80.59    5.85
   1  18   1    9.10    4.44
  -1  18   1   10.47    3.71
   1  18  -1   10.81    3.99
  -2   0   013842.50   94.67
   2   0   013926.30   94.82
   2   0  -1   -0.72    1.49
  -2   0   1    1.11    1.51
   2   0   1   -0.09    0.83
  -2   0  -1    0.74    0.84
  -2   0  -2 5576.01   40.52
   2   0   2 5643.16   40.50
  -2   0   2 5579.31   42.16
  -2   0  -3    1.07    1.40
   2   0  -4  368.02    8.30
  -2   0   4  340.61    7.27
  -2   0  -4  332.01    6.38
   2   0  -5   -1.45    4.17
  -2   0  -5   -1.61    2.89
  -2   0  -5   -0.34    2.29
   2   0  -6    4.31    5.14
  -2   0  -6    3.45    3.53
   2   0  -7    3.55    5.68
  -2   0  -7    3.89    4.83
   2   0  -8   14.27    7.55
  -2  -1   0  418.30    5.36
   2  -1   0  434.89    4.86
  -2   1   0  431.44    4.74
   2   1   0  423.30    5.46
  -2  -1   1 1751.81   15.49
  -2   1  -1 1736.86   13.23
   2   1   1 1748.83   14.91
   2  -1   1 1744.92   13.43
   2   1  -1 1703.68   15.63
  -2   1   1 1779.10   14.96
  -2  -1  -1 1729.24   14.77
   2   1   2  280.59    4.61
   2  -1  -2  282.19    5.36
  -2   1  -2  271.80    3.80
  -2  -1  -2  271.70    4.70
  -2   1   2  277.97    5.17
  -2  -1   3  624.27    8.89
  -2  -1  -3  633.82    8.48
   2   1  -3  632.41    9.67
  -2  -1   4   65.56    4.02
  -2   1  -4   66.58    2.99
   2  -1  -4   62.35    4.58
  -2   1  -4   68.22    3.22
  -2  -1  -4   68.33    3.40
   2   1  -4   62.30    4.50
  -2   1  -5   98.71    4.34
   2  -1  -5   91.93    5.77
  -2   1  -5   98.68    4.08
  -2  -1  -5   95.45    4.57
  -2  -1  -5   90.49    4.38
   2   1  -5   93.67    5.79
  -2   1  -6    7.20    3.92
   2  -1  -6    6.51    5.39
  -2  -1  -6   11.53    4.10
   2   1  -6    5.21    5.02
  -2   1  -7    7.29    4.81
   2  -1  -7    9.14    6.20
  -2  -1  -7    6.37    4.98
   2   1  -7    9.49    6.18
   2  -1  -8    2.65    6.90
   2   1  -8   -2.06    6.89
   2   2   0 5396.78   39.74
   2  -2   0 5383.80   37.63
  -2   2   0 5323.82   37.52
  -2  -2   0 5360.93   39.52
  -2  -2   112674.40   89.36
   2   2   112816.20   89.38
   2  -2  -112688.90   87.84
  -2   2   112890.20   88.38
  -2  -2  -112744.20   88.58
  -2   2  -2 2546.67   18.64
   2   2   2 2553.01   21.61
   2  -2  -2 2682.10   22.33
  -2   2  -3 2883.82   22.25
  -2  -2   3 2926.96   25.48
  -2   2  -3 2872.68   22.59
   2   2   3 2831.24   24.56
  -2  -2  -3 2868.35   25.27
   2   2  -3 2900.12   26.22
  -2   2  -4  337.54    5.81
  -2   2  -4  356.52    6.02
  -2  -2   4  354.78    7.44
   2   2  -4  342.57    8.12
  -2  -2  -4  337.60    7.08
   2  -2  -5  154.43    6.71
  -2   2  -5  160.01    5.04
  -2   2  -5  168.53    4.84
  -2  -2  -5  163.45    5.49
   2   2  -5  156.03    7.03
  -2   2  -6   13.16    3.87
   2  -2  -6   14.44    5.32
  -2  -2  -6   20.57    4.34
   2   2  -6   14.18    5.21
   2  -2  -7    0.13    6.23
  -2  -2  -7   -0.10    4.52
   2   2  -7   -2.96    5.85
   2  -2  -8   -1.01    6.57
  -2  -2  -8   -3.13    5.91
   2   2  -8    3.17    6.24
   2  -3   014493.80   99.05
   2   3   014761.90  101.90
  -2  -3   014727.00  101.45
   2   3   1  115.72    3.30
   2  -3  -1  115.53    3.03
  -2  -3  -1  117.04    3.34
  -2  -3   2 8268.57   61.57
   2   3   2 8579.53   61.91
   2   3  -2 8316.79   62.04
  -2  -3  -2 8208.75   61.42
  -2  -3   3   35.65    3.37
   2  -3  -3   33.50    3.25
   2   3   3   34.60    2.66
  -2   3  -3   34.26    1.64
  -2   3  -3   34.92    1.87
   2   3  -3   39.97    3.43
  -2  -3  -3   31.26    2.69
  -2  -3   4 1929.67   20.04
  -2   3  -4 1979.07   17.47
  -2   3  -4 1935.31   17.23
  -2  -3  -4 1921.01   20.34
   2   3  -4 1946.69   21.31
  -2   3  -5    6.73    2.97
   2  -3  -5    6.20    4.59
  -2   3  -5    4.73    2.05
   2   3  -5    8.61    4.41
   2  -3  -6  346.70   10.29
  -2   3  -6  338.31    7.61
   2   3  -6  352.85   10.14
  -2  -3  -6  370.98    9.14
   2  -3  -7    2.47    6.16
  -2  -3  -7    4.28    5.25
   2   3  -7   -0.52    5.43
   2  -4   0 5693.99   39.90
  -2  -4   0 5743.10   43.10
   2   4   1 9707.49   70.57
   2  -4  -1 9808.16   69.25
  -2  -4  -1 9815.55   71.07
   2   4   2 2824.32   24.98
   2  -4  -2 2875.59   24.51
  -2  -4   2 2818.44   24.56
   2   4  -2 2821.22   25.53
  -2  -4  -2 2859.83   25.39
   2   4   3 2688.89   24.66
  -2  -4   3 2667.30   24.31
   2  -4  -3 2653.04   24.77
  -2   4  -3 2616.04   20.10
  -2   4  -3 2693.48   20.19
   2   4  -3 2714.52   25.46
  -2  -4  -3 2687.15   24.87
  -2   4  -4  551.09    7.07
  -2  -4  -4  532.09    9.88
   2   4  -4  552.78   10.39
  -2   4  -5  387.99    6.83
  -2   4  -5  372.41    6.90
   2  -4  -6   66.08    6.65
  -2   4  -6   65.35    4.45
   2   4  -6   69.63    6.35
   2  -4  -7   35.41    6.62
   2   4  -7   34.11    5.96
  -2  -4  -7   35.85    5.65
   2  -5   0 7363.93   51.90
   2   5   119034.50  132.70
  -2  -5   118678.60  131.55
   2  -5  -118985.70  130.33
   2  -5   118960.20  126.51
   2   5  -119007.30  132.84
  -2  -5  -119000.20  132.83
  -2  -5   2 3445.71   29.31
   2   5   2 3528.14   30.54
   2  -5  -2 3541.50   29.33
   2   5  -2 3487.66   30.50
  -2  -5  -2 3562.14   30.79
   2   5   3 4933.91   41.08
  -2   5  -3 4960.06   35.38
   2  -5  -3 4935.28   40.72
  -2  -5   3 4950.83   39.91
  -2  -5  -3 5010.60   41.48
   2   5  -3 5023.77   41.65
  -2   5  -4  428.93    6.05
   2  -5  -4  425.23    9.09
   2   5  -4  424.57    9.29
  -2   5  -5  387.62    6.75
   2   5  -5  392.82    9.88
   2  -5  -6   12.73    5.61
   2   5  -6   13.54    5.17
   2  -5  -7    7.73    6.12
  -2  -5  -7   12.41    5.34
   2   5  -7    3.22    5.15
   2  -6   015765.50  108.30
   2  -6  -1   58.24    2.68
  -2  -6   1   58.80    3.34
  -2  -6  -1   56.26    3.32
   2  -6   1   55.48    1.60
   2   6  -1   56.09    3.24
   2   6   2 8602.49   65.90
   2  -6  -2 8677.92   64.31
  -2   6  -2 8676.25   58.77
  -2  -6   2 8573.45   64.31
   2  -6   2 8659.12   58.29
  -2   6  -3   14.13    1.22
  -2  -6   3   12.96    3.23
   2  -6  -3   12.98    2.54
   2   6   3   12.58    2.88
   2  -6  -3   14.25    2.96
  -2  -6  -3   12.03    2.89
   2   6  -3   16.34    3.13
   2  -6  -4 1581.16   19.07
   2   6  -4 1580.28   19.32
  -2   6  -5    1.02    2.19
   2   6  -5    0.62    3.68
   2   6  -6  136.64    7.36
   2  -6  -7   -0.28    6.31
  -2  -6  -7   -3.43    5.11
   2   6  -7   -2.91    5.12
  -2  -7   0 1894.21   19.38
   2  -7   0 1886.92   16.81
   2   7   0 1907.75   19.84
  -2  -7   1 2624.38   24.35
   2  -7  -1 2735.09   23.71
  -2   7  -1 2771.99   20.84
   2  -7   1 2633.72   20.43
  -2  -7   2 1134.68   14.01
   2  -7  -2 1140.45   13.64
  -2   7  -2 1157.67    9.65
   2   7   2 1120.45   14.78
  -2  -7  -2 1192.57   14.97
   2  -7   2 1169.34    9.50
   2   7  -2 1157.98   14.76
   2  -7  -3  934.76   12.61
   2   7   3  981.79   13.87
  -2   7  -3  970.87    8.90
   2   7  -3  942.94   13.59
   2  -7   3  958.24    8.46
   2   7   4  347.32    8.41
   2  -7  -4  336.72    8.47
  -2   7  -4  352.72    5.36
   2   7  -4  342.17    8.50
   2  -7  -5  223.05    8.11
   2   7  -5  202.95    7.38
   2   7  -6   80.12    6.31
   2  -7  -7   35.52    7.22
   2   7  -7   29.71    5.96
   2  -8   0  120.35    3.45
   2   8   0  122.00    4.64
   2  -8  -1  797.68   10.47
  -2   8  -1  805.82    8.41
  -2  -8   1  782.97   11.35
   2  -8   1  818.60    8.64
   2   8  -1  794.04   11.89
  -2  -8   2   66.35    3.95
   2  -8  -2   65.28    3.54
  -2   8  -2   67.23    1.99
   2  -8   2   68.32    2.11
   2   8  -2   66.58    3.94
  -2  -8  -2   64.81    4.04
   2   8   3  319.31    7.98
  -2   8  -3  321.48    4.55
   2   8  -3  344.34    8.11
   2  -8   3  322.05    4.18
   2  -8  -4   16.28    4.04
  -2   8  -4   16.15    1.86
   2   8   4    7.17    3.43
   2   8  -4   16.83    3.70
   2  -8  -5   83.75    6.18
   2   8  -5   91.29    5.84
   2   8  -6    3.80    4.62
   2   8  -7   28.24    5.69
  -2  -9   014402.50  104.57
   2  -9   014341.40  101.33
   2   9   014249.10  105.70
   2   9   1  305.46    7.80
  -2  -9   1  294.65    7.06
   2  -9  -1  276.23    6.44
  -2   9  -1  286.31    4.93
   2  -9   1  292.54    5.10
   2   9  -1  293.76    7.59
  -2  -9  -1  290.02    7.49
   2  -9  -2 9280.37   69.57
   2  -9   2 9280.43   64.79
   2   9  -2 9227.42   71.35
  -2   9  -3  126.24    3.03
   2   9   3  130.25    5.75
   2  -9   3  127.92    3.01
   2   9  -3  131.65    5.87
   2   9   4 3023.03   31.52
   2   9  -4 3111.95   31.96
   2  -9  -5   38.81    5.46
   2   9  -5   34.58    4.45
   2  -9  -6  685.81   14.98
   2   9  -6  679.16   14.52
   2   9  -7    8.27    5.08
   2 -10   0  985.59   12.01
   2  10   0  943.22   14.24
   2 -10  -1 1237.18   14.88
   2  10   1 1275.95   17.19
  -2  10  -1 1251.47   12.61
   2  10  -1 1257.58   17.04
   2 -10   1 1269.28   13.08
  -2  10  -2  671.09    7.99
   2 -10   2  674.07    7.96
   2  10  -2  647.95   11.91
  -2  10  -3  604.08    7.42
   2  10  -3  618.98   11.90
   2  10   4  235.14    8.09
   2  10  -4  257.25    8.38
   2 -10  -5  170.02    7.81
   2  10  -5  164.21    7.36
   2 -10  -6   79.27    7.87
   2  10  -6   78.23    6.46
   2 -11   0   74.29    3.59
   2  11   0   69.71    4.55
  -2  11   0   68.28    3.31
  -2  11  -1   19.19    2.09
   2 -11  -1   16.26    2.66
   2  11   1   17.42    3.36
   2 -11   1   16.80    2.26
   2  11  -1   18.53    3.47
  -2  11  -2   54.36    2.68
   2  11   2   49.82    4.66
   2  11  -2   46.47    4.38
   2 -11   2   52.40    2.86
   2  11  -3   13.43    3.71
   2  11   4   22.36    4.66
   2  11  -4   31.45    4.72
   2 -11  -5    6.40    4.95
   2  11  -5    5.22    4.08
   2 -11  -6   15.51    6.49
   2  11  -6    9.94    4.56
   2 -12   010387.40   77.33
  -2  12   010477.80   76.58
  -2  12  -1  409.72    7.28
   2  12   1  417.57   10.53
   2 -12   1  401.90    7.49
   2  12  -1  397.21   10.38
  -2  12  -2 7260.17   53.82
   2  12   2 7120.19   60.89
   2  12  -2 7224.92   61.52
   2  12  -3  196.10    7.92
   2  12  -4 2400.55   28.44
   2 -12  -5   44.18    6.22
   2  12  -5   48.06    5.52
   2 -12  -6  485.21   13.59
   2  12  -6  460.43   12.80
   2  13   0 1288.31   19.08
  -2  13   0 1272.42   15.43
   2 -13   0 1295.96   16.09
   2  13   1  628.82   13.12
  -2  13  -1  611.73    9.34
   2  13  -1  622.56   12.89
   2  13   2  878.75   15.78
   2  13  -2  906.05   15.74
   2  13   3  299.65    9.59
   2  13  -3  297.75    9.43
   2  13  -4  337.48   10.35
   2 -13  -5   75.77    6.61
   2  13  -5   76.33    6.27
   2  14   0   64.40    5.12
  -2  14  -1  314.20    6.85
   2  14   1  307.45    9.23
   2  14  -1  320.68    9.52
   2  14   2   54.37    5.14
   2  14  -2   55.11    4.96
   2  14   3  183.70    8.12
   2  14  -3  192.61    7.81
   2  14  -4   20.57    4.91
   2  14  -5   60.76    5.75
   2  15   0 1223.94   19.57
   2  15   1   62.32    5.84
   2  15  -1   64.77    5.51
   2  15   2  804.10   15.97
   2  15  -2  800.74   15.76
   2  15   3   29.81    5.17
   2  15  -3   35.98    5.46
   2  15   4  237.29    9.49
   2  15  -4  243.98    9.37
   2  16   0  174.45    7.73
   2  16   1  107.14    6.50
   2  16  -1   96.71    6.53
   2  16   2  112.28    6.78
   2  16  -2  116.34    6.80
   2  16   3   37.18    5.44
   2  16  -3   37.64    5.28
   2  17   0    1.93    4.22
   2  17   1  152.42    7.76
   2  17  -1  151.04    7.84
   2  17   2   -0.15    3.99
   2  17  -2    4.31    4.00
   2  18   0  460.83   12.53
   2  18   1   56.12    6.27
   2  18  -1   54.75    5.93
   3   0   010572.80   74.49
  -3   0   010564.40   74.04
  -3   0  -1    0.97    1.17
   3   0   1   -0.96    1.16
   3   0  -1    2.59    1.96
  -3   0   1    1.71    1.94
  -3   0   2 6532.24   49.00
   3   0  -2 6583.34   50.31
   3   0   2 6396.40   46.96
  -3   0  -2 6566.28   47.79
  -3   0  -3   -0.89    1.76
  -3   0   3   -1.19    2.66
  -3   0  -4 1726.10   17.31
  -3   0  -5    2.50    2.62
  -3   0  -5    0.20    2.32
   3   0  -5   -1.94    4.87
  -3   0  -6  285.48    7.43
   3   0  -6  287.88    9.99
   3   0  -7   -5.02    6.50
  -3  -1   0 7120.14   51.95
   3   1   0 7148.58   52.48
  -3   1   0 7150.01   50.80
   3  -1   0 7173.98   51.32
  -3   1  -114131.20   96.25
   3  -1  -113937.60   98.69
   3   1   114105.00   98.84
  -3  -1   114259.60   98.98
   3  -1   114122.30   96.95
  -3   1   114153.50   98.39
  -3  -1  -114200.10   98.06
   3   1  -114123.80   99.56
  -3   1  -2 3645.15   27.58
  -3  -1   2 3645.41   30.22
   3   1   2 3618.71   29.18
   3  -1   2 3646.61   27.23
   3   1  -2 3699.53   31.24
  -3   1   2 3643.12   29.90
  -3  -1  -2 3641.12   29.33
   3   1   3 3826.01   31.41
   3  -1  -3 3801.71   33.29
  -3   1  -3 3859.45   29.81
  -3   1   3 4019.86   33.41
  -3  -1  -3 3785.18   31.33
  -3   1  -4  602.14    8.40
  -3  -1  -4  614.23    9.46
  -3   1  -5  457.96    7.91
  -3   1  -5  428.09    8.00
   3   1  -5  437.27   10.68
  -3  -1  -5  448.11    8.80
  -3   1  -6   64.64    4.60
   3  -1  -6   63.79    6.72
   3   1  -6   61.59    6.60
  -3  -1  -6   68.50    4.91
   3  -1  -7   30.01    6.87
   3   1  -7   32.57    6.60
  -3   2   0 6810.19   47.83
   3   2   0 6709.57   50.43
  -3  -2   0 6732.60   49.91
   3  -2   0 6702.56   48.21
  -3   2  -116408.70  110.91
   3  -2  -116432.70  114.04
  -3  -2   116652.30  115.17
   3   2   116464.40  115.13
   3  -2   116446.10  111.66
   3   2  -116565.30  115.63
  -3   2   116482.80  113.89
  -3  -2  -116428.30  114.42
   3  -2  -2 3352.16   28.39
   3   2   2 3276.05   27.61
  -3  -2   2 3244.69   28.07
  -3   2  -2 3352.80   24.21
  -3   2   2 3350.26   27.88
   3  -2   2 3303.63   23.81
   3  -2  -3 4947.73   41.06
  -3   2  -3 4956.02   36.29
   3   2   3 4934.94   39.32
  -3  -2  -3 4901.12   39.75
  -3   2   3 4942.61   40.22
  -3   2  -4  499.91    6.82
  -3   2  -4  504.90    7.16
   3  -2  -4  503.64   10.13
   3   2  -4  519.04   10.59
  -3  -2  -4  507.16    8.88
  -3   2  -5  692.28    9.37
  -3  -2  -5  684.76   11.47
   3   2  -5  673.39   13.24
   3  -2  -6   45.47    6.59
  -3  -2  -6   43.35    4.50
   3   2  -6   40.16    6.34
   3  -2  -7   68.16    7.56
  -3  -2  -7   80.34    6.08
   3   2  -7   80.65    7.68
   3  -3   010350.80   71.91
   3   3   010448.30   75.38
  -3  -3   010311.70   74.62
  -3   3   010354.60   71.62
   3   3   1  138.37    4.10
   3  -3  -1  140.23    3.76
  -3  -3   1  137.75    4.29
   3  -3   1  133.97    2.07
  -3   3   1  143.01    3.51
  -3  -3  -1  133.19    3.97
   3   3  -1  133.01    4.14
   3  -3  -2 6221.97   47.32
   3   3   2 6067.30   46.99
  -3  -3  -2 6032.47   47.39
   3  -3  -3   46.39    3.91
  -3   3  -3   46.08    1.61
  -3   3  -3   50.33    1.69
   3   3   3   48.39    3.06
  -3  -3  -3   46.60    3.15
   3  -3  -4 1620.13   19.42
  -3   3  -4 1639.27   14.77
  -3   3  -4 1634.67   14.27
   3   3  -4 1590.64   19.80
  -3  -3  -4 1617.17   18.39
  -3   3  -5   11.63    2.76
   3   3  -5   13.06    4.82
   3   3  -6  303.70   10.04
   3  -3  -7    4.91    6.43
  -3  -3  -7    0.66    4.86
   3   3  -7    6.01    5.95
   3   4   0  133.99    4.12
   3  -4   0  137.96    2.92
  -3  -4   0  134.07    4.05
   3  -4  -1  502.35    6.97
  -3  -4   1  518.85    8.20
   3   4   1  508.41    8.33
  -3  -4  -1  499.12    7.96
   3   4   2  148.45    4.60
   3  -4  -2  158.77    4.75
  -3  -4  -2  149.50    4.60
   3  -4  -3  347.60    7.68
   3   4   3  343.95    7.14
  -3  -4   3  337.58    7.43
   3   4  -3  331.98    7.85
  -3  -4  -3  358.23    7.62
   3  -4  -4  152.74    6.54
  -3   4  -4  151.77    3.20
   3   4   4  152.05    5.23
  -3   4  -4  142.37    3.02
   3   4  -4  154.59    6.41
   3  -4  -5  173.47    7.57
  -3   4  -5  179.86    4.46
   3   4  -5  173.06    7.28
   3   4  -6   67.89    6.53
   3  -4  -7   57.14    7.65
  -3  -4  -7   61.92    6.17
   3   4  -7   54.74    6.73
   3  -5   0  235.31    3.74
  -3  -5   0  235.90    5.49
   3   5   0  238.78    5.82
   3  -5   0  244.68    3.91
   3  -5  -1  896.18   10.06
   3   5   1  880.69   12.02
  -3  -5  -1  862.27   11.61
   3  -5  -2  189.24    5.07
   3   5   2  184.60    5.34
  -3  -5  -2  181.19    5.32
   3   5   3  483.98    8.97
   3  -5  -3  502.85    9.21
   3   5  -3  496.50    9.84
  -3  -5  -3  506.59    9.28
  -3   5  -4   91.24    2.07
   3   5   4   88.00    4.34
  -3   5  -4   84.69    2.01
   3  -5  -4   95.78    5.56
   3   5  -4   97.29    5.54
   3  -5  -5  181.55    7.90
   3   5  -5  189.07    7.99
   3   5  -6   33.82    5.71
   3  -5  -7   35.10    7.38
   3   5  -7   37.44    6.46
   3  -6   0  604.58    7.00
   3  -6   0  625.04    6.91
   3   6   1    5.14    2.11
   3  -6  -1    4.29    1.95
   3  -6  -1    4.59    1.45
   3  -6   1    5.81    0.62
  -3  -6  -1    5.32    2.01
   3  -6   1    6.12    0.83
   3   6   2  166.02    5.34
   3  -6  -2  176.89    5.04
  -3  -6   2  172.51    5.59
  -3  -6  -2  169.62    5.45
   3   6  -2  162.64    5.51
   3   6   3    2.05    2.42
   3  -6  -3    3.23    3.28
   3   6  -3    1.38    2.85
   3   6   4    2.52    2.82
   3  -6  -4    1.31    3.94
   3   6  -4    1.25    3.63
   3  -6  -5   -2.95    5.04
   3   6  -5    2.49    4.30
   3  -6  -6   25.42    6.37
   3   6  -6   20.28    5.24
   3   6  -7    0.45    5.67
   3  -7   0  387.52    5.63
   3  -7   0  357.92    5.30
   3  -7  -1   29.41    2.18
   3  -7  -1   36.30    2.55
   3  -7   1   33.63    1.23
  -3  -7  -1   32.22    2.98
   3  -7   1   36.64    1.38
   3  -7  -2  251.16    5.84
   3  -7  -2  278.86    6.24
   3   7   2  267.79    7.03
  -3  -7  -2  267.22    6.93
   3   7  -2  269.84    7.26
   3  -7  -3   31.63    3.79
   3   7   3   34.25    3.51
   3   7  -3   32.01    3.77
   3  -7  -4  109.50    5.90
   3   7   4  120.73    5.53
   3   7  -4  115.95    6.08
   3  -7  -5   15.92    5.26
   3   7  -5   14.04    4.67
   3  -7  -6   43.33    6.89
   3   7  -6   34.11    5.59
   3   7  -7    6.18    5.28
   3  -8   0  126.93    3.41
   3  -8   0  128.20    3.22
   3  -8  -1  258.68    5.47
   3  -8  -1  250.47    5.33
   3  -8   1  250.62    3.43
   3  -8   1  253.83    3.64
   3  -8  -2   75.68    3.69
   3  -8  -2   71.50    3.79
   3   8   2   79.18    4.37
   3   8  -2   72.58    4.34
   3   8   3   28.77    3.64
   3  -8  -3   31.68    3.81
   3   8  -3   29.96    3.84
   3  -8  -4   16.60    4.39
   3   8   4   18.08    3.65
   3   8  -4   18.99    4.01
   3  -8  -5   10.69    5.24
   3   8  -5    6.00    4.14
   3  -8  -6    1.82    6.20
   3   8  -6    3.59    4.67
   3   9   0    7.96    2.93
   3  -9   0    7.42    1.66
   3  -9  -1    4.54    1.94
   3  -9   1    5.33    1.22
   3   9  -1    6.03    2.75
   3   9   2   41.93    3.96
   3  -9  -2   39.67    3.27
   3  -9  -2   41.33    3.14
   3   9  -2   49.63    4.22
   3  -9  -3   12.10    3.61
   3   9   3    6.67    3.34
   3   9  -3   17.67    3.65
   3  -9  -4  133.55    6.68
   3   9   4  119.21    6.02
   3   9  -4  118.56    6.36
   3  -9  -5   10.45    5.40
   3   9  -5   10.73    4.51
   3  -9  -6  103.56    8.07
   3   9  -6   92.37    6.83
   3  10   0 1176.08   17.43
   3 -10   0 1327.17   14.08
   3 -10  -1 1810.28   18.79
   3  10  -1 1761.06   22.06
   3  10  -2 1014.39   16.14
   3 -10  -3  986.89   14.44
   3  10   3  974.80   15.74
   3  10  -3 1012.73   16.54
   3  10   4  455.83   10.96
   3 -10  -4  458.13   10.63
   3  10  -4  470.29   11.58
   3 -10  -5  325.45   10.39
   3  10  -5  329.80   10.61
   3 -10  -6  141.88    8.43
   3  10  -6  149.96    8.26
   3  11   0   35.04    3.98
   3 -11   0   42.88    2.96
   3  11   1  541.74   11.55
   3 -11  -1  557.75    9.54
   3  11  -1  559.40   11.88
   3  11  -2    9.84    3.72
   3  11   3  128.22    6.39
   3 -11  -3  119.72    5.79
   3  11  -3  132.98    6.48
   3  11   4   -1.63    4.01
   3 -11  -4    1.37    4.46
   3  11  -4   -0.13    3.92
   3 -11  -5    3.49    5.26
   3  11  -5    1.17    4.20
   3 -11  -6    2.74    6.76
   3  11  -6    4.02    4.84
   3  12   0 1745.42   23.10
   3  12   1  222.19    7.97
   3 -12  -1  210.39    6.25
   3  12  -1  216.46    8.34
   3  12  -2  991.42   16.93
   3 -12  -3   87.71    5.46
   3  12  -3   80.66    5.92
   3 -12  -4  181.72    7.79
   3  12   4  184.16    7.93
   3  12  -4  189.33    8.25
   3 -12  -5   18.94    5.70
   3  12  -5   17.43    4.95
   3  13   0  403.99   10.72
   3  13   1  179.04    7.64
   3  13  -1  168.54    7.47
   3  13   2  252.94    8.92
   3  13  -2  267.83    9.07
   3  13  -3   65.80    5.78
   3 -13  -4   82.56    5.99
   3  13   4   79.84    6.21
   3  13  -4   80.19    6.50
   3 -13  -5    3.80    5.59
   3  13  -5    6.87    4.72
   3  14   0   97.44    6.11
   3  14   1  410.85   11.30
   3  14  -1  430.34   11.43
   3  14   2   85.21    6.15
   3  14  -2   88.23    6.34
   3  14  -3  215.27    8.90
   3  14   4   39.83    5.48
   3 -14  -4   46.18    5.67
   3  14  -4   40.49    5.28
   3  15   0    4.75    4.20
   3  15   1    5.77    4.12
   3  15  -1    3.26    4.00
   3  15   2    4.97    4.22
   3  15  -2    9.61    4.16
   3  15   3    2.44    4.17
   3  15  -3    1.73    4.26
   3 -15  -4   -1.85    5.10
   3  15  -4    5.16    4.42
   3  16   0  224.99    9.05
   3  16   1   88.35    6.40
   3  16  -1   92.56    6.48
   3  16   2  142.85    7.61
   3  16  -2  163.92    8.12
   3  16   3   42.38    5.74
   3  16  -3   49.03    6.00
   3  17   0   15.80    4.84
   3  17   1   76.02    6.54
   3  17  -1   72.45    6.46
  -4   0   0   17.41    2.27
   4   0   0    9.12    1.77
  -4   0  -1    0.97    1.70
   4   0   1    0.32    1.39
  -4   0   1    3.29    2.61
   4   0  -1   -0.40    1.99
   4   0   2   12.54    1.74
   4   0  -2   20.10    3.16
  -4   0   2   15.27    2.97
  -4   0  -2   16.18    1.78
  -4   0  -3    0.63    1.60
   4   0   3    0.63    1.46
   4   0  -3    2.37    3.57
  -4   0  -4    8.79    2.01
   4   0  -4   18.18    4.57
   4   0  -6   -1.07    5.81
   4   0  -7    3.57    6.63
   4   1   0  780.87   10.25
   4  -1   0  780.28    9.52
  -4   1   0  777.72    9.01
  -4  -1   0  757.66    9.58
  -4   1  -1 1048.62   10.53
   4   1   1 1024.65   11.97
   4  -1  -1 1093.83   12.67
   4   1  -1 1079.96   13.32
  -4  -1  -1 1036.73   11.59
   4  -1   1 1039.65   11.06
  -4   1   1 1045.09   11.69
  -4  -1   2  374.55    7.31
   4   1   2  356.94    6.43
   4  -1  -2  364.15    7.54
  -4   1  -2  361.75    5.23
   4  -1   2  364.81    5.43
   4   1  -2  366.68    7.84
  -4  -1  -2  372.69    6.31
  -4   1   2  353.65    6.94
   4  -1  -3  184.89    6.47
   4   1   3  181.02    4.60
  -4   1  -3  174.58    3.85
  -4  -1  -3  178.56    4.69
   4   1  -3  182.47    6.47
   4  -1   3  186.04    3.88
   4  -1  -4   26.91    4.89
  -4   1  -4   30.28    2.33
  -4  -1  -4   34.20    2.94
  -4   1  -5    1.35    2.54
   4   1  -6   -1.22    5.77
   4  -1  -7    8.61    6.78
   4   1  -7   17.37    6.55
   4  -2   0 1196.70   12.30
  -4   2   0 1188.85   11.67
   4   2   0 1173.71   13.79
  -4  -2   0 1182.72   13.25
  -4  -2   1 2789.96   25.06
  -4   2  -1 2846.73   21.95
   4  -2  -1 2861.72   24.82
   4   2  -1 2827.26   26.34
  -4  -2  -1 2805.39   24.79
   4  -2   1 2802.53   22.46
  -4   2   1 2750.13   23.84
  -4   2  -2  702.92    7.13
   4  -2  -2  712.30   10.65
   4   2   2  705.01    9.94
  -4  -2   2  684.12   10.23
  -4   2   2  697.27    9.92
  -4  -2  -2  695.87    9.68
   4   2  -2  715.60   11.20
   4  -2   2  709.59    7.27
   4   2   3 1095.48   13.19
  -4   2  -3 1085.36   10.33
   4  -2  -3 1135.55   15.30
   4   2  -3 1129.07   15.63
  -4  -2  -3 1119.73   13.48
  -4   2  -4  190.72    3.92
  -4   2  -4  187.64    4.15
   4   2   4  186.07    5.41
  -4  -2  -4  182.22    5.71
   4  -2  -5  250.31    8.92
   4   2  -5  240.90    9.05
   4   2  -6   43.22    6.61
   4  -2  -7   40.12    7.75
   4   2  -7   47.72    7.04
   4  -3   014239.10   99.41
  -4  -3   014377.00  101.97
   4   3   014380.60  103.12
  -4   3   014250.00   98.60
   4   3   1    8.57    2.21
   4  -3  -1    2.69    2.25
  -4   3  -1    2.64    1.37
  -4  -3   1    2.93    2.84
   4   3  -1    4.07    2.22
  -4  -3  -1    5.09    2.17
   4  -3   1    3.04    1.15
  -4   3   1    4.97    2.22
  -4   3  -2 8905.62   60.50
   4  -3  -2 8912.86   67.19
   4   3   2 8947.87   67.23
  -4  -3   2 8920.41   67.18
  -4   3   2 8925.74   66.11
  -4  -3  -2 8887.10   66.88
   4  -3   2 8871.75   60.38
  -4   3  -3    1.45    1.00
  -4   3  -3    1.51    0.96
   4  -3  -3    1.92    3.67
   4   3   3    2.09    2.18
  -4  -3  -3    0.96    2.31
   4   3   4 2280.34   22.88
  -4   3  -4 2334.46   18.23
   4  -3  -4 2314.50   25.53
  -4  -3  -4 2348.80   24.20
   4  -3  -5    3.89    5.17
   4   3  -5   -0.74    4.78
   4   3  -6  366.20   11.48
   4   3  -7    0.77    6.25
   4  -4   0  170.74    3.84
   4   4   0  166.84    5.18
  -4  -4   0  177.18    5.11
  -4  -4   1  537.19    9.13
   4  -4  -1  548.51    8.19
   4   4   1  530.33    9.13
   4   4  -1  537.61    9.66
   4  -4   1  529.68    5.61
   4   4   2   53.31    3.50
   4   4  -2   57.82    3.99
  -4  -4  -2   55.47    3.53
   4  -4  -3   56.85    4.58
   4   4   3   47.63    3.53
  -4  -4  -3   46.99    3.49
   4   4   4   -0.82    2.81
   4  -4  -4   -2.46    4.56
   4   4  -4   -0.33    4.11
   4  -4  -5    9.99    5.50
   4   4  -5    9.70    5.09
   4  -4  -6    7.98    6.40
   4   4  -6    3.87    5.57
   4   4  -7   22.06    6.55
  -4  -5   0  359.15    7.57
   4  -5   0  369.47    5.55
  -4  -5   1 1573.23   17.78
   4  -5  -1 1584.36   15.82
   4  -5   1 1557.60   12.16
   4   5  -1 1604.69   18.77
   4  -5   1 1574.61   11.98
  -4  -5  -1 1575.17   17.68
   4   5   2  183.56    5.82
   4  -5  -2  189.16    5.63
  -4  -5  -2  194.92    5.95
   4   5   3  545.46   10.08
   4  -5  -3  517.37    9.88
   4  -5  -4   31.50    5.15
   4   5   4   32.59    3.79
   4   5  -4   29.43    4.73
   4  -5  -5   79.59    6.71
   4   5  -5   76.14    6.24
   4  -5  -6    2.78    6.13
   4   5  -6    4.81    5.43
   4  -5  -7    3.29    7.33
   4   5  -7    8.98    5.94
  -4  -6   0 8972.18   68.93
   4  -6   0 8965.22   63.74
   4   6   0 9164.46   70.49
   4  -6   0 9000.46   63.95
   4   6   1   65.58    4.28
   4  -6  -1   64.92    3.66
   4   6  -1   69.25    4.46
   4  -6   1   61.59    1.37
  -4  -6  -1   62.78    4.10
   4  -6   1   62.51    1.38
   4   6   2 5424.04   46.52
   4  -6  -2 5540.21   44.38
   4  -6  -3   39.10    4.68
   4   6   3   29.33    3.77
   4   6  -3   30.37    4.28
   4  -6  -4 1281.73   17.80
   4   6   4 1317.14   17.78
   4   6  -4 1297.34   19.31
   4  -6  -5   13.67    5.79
   4   6  -5   15.35    5.01
   4  -6  -6  175.52    9.39
   4   6  -6  175.35    8.73
   4  -7   0 4677.13   35.15
   4  -7   0 4626.23   34.96
   4   7   0 4618.92   41.53
   4  -7  -1 5786.08   44.03
   4  -7  -1 5669.82   43.90
   4  -7   1 5548.37   38.22
   4  -7   1 5582.22   38.27
   4   7   2 2618.58   27.59
   4  -7  -2 2670.30   25.26
   4   7   3 1915.12   22.76
   4  -7  -3 1954.05   21.49
   4   7  -3 1786.96   23.28
   4  -7  -4  507.44   11.31
   4   7   4  499.81   10.94
   4   7  -4  537.07   12.48
   4  -7  -5  229.94    9.04
   4   7  -5  232.33    9.33
   4  -7  -6   32.43    7.08
   4   7  -6   36.47    6.17
   4   8   0 1037.18   15.67
   4  -8   0 1045.66   11.09
   4  -8  -1 4599.68   36.91
   4  -8  -1 4604.28   37.14
   4   8   1 4621.91   42.27
   4  -8   1 4619.34   32.12
   4  -8   1 4650.85   32.28
   4  -8  -2  726.20   10.95
   4  -8  -2  717.00   10.77
   4   8   2  709.21   12.80
   4   8  -2  702.46   13.18
   4  -8  -3 2482.50   25.88
   4   8   3 2547.63   28.10
   4   8  -3 2571.45   29.45
   4  -8  -4  265.23    8.80
   4   8   4  275.19    8.65
   4   8  -4  257.76    8.85
   4  -8  -5  843.03   15.95
   4   8   5  836.41   15.15
   4   8  -5  838.66   16.61
   4  -8  -6   63.46    7.62
   4   8  -6   63.99    6.68
   4  -9   0 1358.23   13.28
   4  -9   0 1347.54   13.73
   4  -9  -1  100.64    3.94
   4  -9  -1  100.57    4.20
   4   9   1  104.15    5.59
   4  -9   1  106.96    2.15
   4  -9   1  101.58    2.15
   4   9   2 1025.06   16.32
   4  -9  -2 1007.25   13.51
   4   9  -2  997.85   16.54
   4   9   3   51.01    4.98
   4  -9  -3   50.16    4.89
   4   9  -3   58.98    5.47
   4   9   4  482.03   11.47
   4  -9  -4  453.15   10.99
   4   9  -4  481.62   12.49
   4   9   5   19.96    4.58
   4  -9  -5   21.90    6.06
   4   9  -5   17.87    5.36
   4  -9  -6  142.92    8.95
   4   9  -6  131.42    8.06
   4 -10   0  736.72    9.10
   4 -10  -1 1284.12   14.93
   4 -10  -1 1304.48   14.54
   4  10   1 1350.18   19.46
   4  10  -1 1304.90   19.39
   4 -10  -2  560.94   10.04
   4  10   2  570.92   12.24
   4  10  -2  573.68   12.76
   4  10   3  741.47   14.37
   4 -10  -3  767.30   12.96
   4  10  -3  768.82   15.38
   4  10   4  245.52    8.85
   4 -10  -4  229.06    8.45
   4  10  -4  239.10    9.27
   4 -10  -5  270.30    9.88
   4  10   5  286.16    9.61
   4  10  -5  276.53   10.63
   4 -11   0  234.83    5.10
   4 -11  -1 2568.90   23.91
   4  11  -1 2617.78   30.56
   4  11   2  155.73    7.17
   4 -11  -2  161.36    6.10
   4  11  -2  173.24    7.83
   4 -11  -3 1256.86   17.31
   4  11   3 1252.58   19.40
   4  11  -3 1301.94   20.71
   4  11   4   53.16    5.81
   4 -11  -4   54.27    6.14
   4  11  -4   47.04    5.97
   4  11   5  357.99   10.93
   4 -11  -5  346.56   11.29
   4  11  -5  344.97   11.49
   4  12   0 1501.81   21.92
   4 -12  -1  136.64    5.15
   4  12  -1  140.15    7.15
   4  12   2 1029.39   17.80
   4 -12  -2 1026.40   14.41
   4  12  -2 1019.78   18.07
   4  12   3   86.35    6.08
   4 -12  -3   78.21    5.76
   4  12  -3   86.66    6.66
   4 -12  -4  377.94   10.63
   4  12   4  362.03   11.03
   4  12  -4  355.01   11.63
   4  12   5   33.75    5.31
   4 -12  -5   35.70    6.89
   4  12  -5   35.41    5.86
   4  13   0   60.44    5.34
   4 -13  -1   32.70    3.57
   4  13  -1   34.19    4.87
   4 -13  -2   43.61    4.53
   4  13  -2   48.85    5.54
   4  13   3   27.26    4.76
   4 -13  -3   22.70    4.63
   4  13  -3   33.47    5.15
   4  13   4   20.43    4.95
   4 -13  -4   18.14    5.84
   4  13  -4   17.74    5.24
   4  14   0    2.27    3.97
   4  14   1  121.13    7.08
   4  14  -1  122.99    7.22
   4 -14  -2    2.59    3.65
   4  14  -2    1.27    4.06
   4  14   3   81.81    6.25
   4 -14  -3   77.27    5.99
   4  14  -3   96.74    6.88
   4 -14  -4    6.14    5.14
   4  14   4   -1.12    4.60
   4  14  -4    0.17    4.82
   4  15   0  101.89    6.71
   4  15   1   -2.84    4.09
   4  15  -1    0.32    3.97
   4  15  -2   67.81    6.39
   4 -15  -3    1.92    4.79
   4  15  -3    4.72    4.50
   4  16   0  231.41    9.90
   4  16   1   93.61    7.06
   4  16  -1  101.40    7.43
   4  16   2  167.31    8.70
   4  16  -2  166.35    9.00
  -5   0   0  362.17    6.85
   5   0   0  362.95    7.25
  -5   0  -1    2.74    2.35
   5   0   1   -1.86    2.06
   5   0  -1    0.44    2.60
  -5   0   1   -1.36    3.11
  -5   0  -2  561.02    8.01
   5   0  -2  556.25   10.49
   5   0   2  552.66    8.21
   5   0  -3    2.18    4.03
   5   0   3    0.89    1.96
  -5   0  -3   -0.42    1.83
   5   0  -4  714.07   13.57
   5   0  -5   -1.29    5.47
   5  -1   0 2047.70   19.80
  -5   1   0 2008.56   18.77
  -5  -1   0 2027.29   19.75
   5   1   0 2022.98   20.74
  -5  -1   1 3430.11   30.14
   5  -1  -1 3526.00   31.01
   5   1   1 3483.32   30.39
  -5   1  -1 3537.88   28.21
  -5   1   1 3452.93   29.42
   5  -1   1 3445.51   28.81
  -5  -1  -1 3486.07   29.50
   5  -1  -2 1127.14   15.20
   5   1   2 1087.68   13.28
  -5   1  -2 1144.28   11.76
   5   1  -2 1132.00   15.61
   5  -1   2 1128.44   12.08
  -5  -1  -2 1102.00   12.81
  -5   1   2 1114.85   13.98
   5  -1  -3 1040.39   15.53
   5   1   3 1063.32   12.93
  -5   1  -3 1050.13   11.12
   5  -1   3 1072.10   11.32
  -5  -1  -3 1060.91   12.81
   5   1  -3 1047.95   15.91
   5  -1  -4  215.31    8.26
   5   1   4  224.58    5.66
   5   1  -4  214.77    8.08
   5  -1  -5  121.64    7.69
   5   1  -5  118.30    7.83
   5  -1  -6   26.13    6.85
  -5   2   0  379.89    6.28
   5  -2   0  354.98    6.46
   5   2   0  360.34    7.73
  -5  -2   0  364.66    7.20
  -5  -2   1 1355.93   15.99
   5  -2  -1 1391.65   15.71
  -5   2  -1 1374.72   12.98
  -5   2   1 1400.11   14.99
  -5  -2  -1 1341.81   15.22
   5  -2   1 1365.46   13.77
   5  -2  -2  362.72    8.23
   5   2   2  369.02    7.52
  -5   2  -2  383.09    5.41
  -5   2   2  367.63    7.51
   5   2  -2  361.73    8.70
   5  -2   2  362.21    5.59
  -5  -2  -2  353.89    7.07
   5  -2  -3  846.03   13.62
   5   2   3  830.48   11.72
  -5  -2  -3  821.94   11.53
   5   2  -3  809.93   14.02
   5   2   4  258.68    6.53
   5  -2  -4  257.67    8.74
   5   2  -4  262.59    8.90
   5  -2  -5  297.11   10.48
   5  -2  -6  117.12    8.56
   5   3   0 5097.02   43.98
   5  -3   0 5201.98   40.53
  -5   3   0 5273.68   39.46
  -5  -3   0 5167.75   42.72
   5  -3  -1    1.58    2.89
   5   3   1    2.61    2.55
  -5   3  -1    1.90    1.85
   5  -3   1    0.91    1.49
   5   3  -1    3.50    2.62
  -5  -3  -1    1.47    2.63
  -5   3   1    2.93    2.59
   5  -3  -2 3334.73   30.18
   5   3  -2 3306.85   32.12
  -5   3   2 3270.24   29.52
   5  -3   2 3297.41   24.72
  -5  -3  -2 3269.51   29.20
   5  -3  -3    4.82    4.30
   5   3   3    1.62    2.53
  -5  -3  -3    1.94    2.59
   5   3  -3    4.63    3.82
   5   3   4 1034.68   14.20
   5  -3  -4 1046.34   16.59
   5   3  -4 1035.49   17.12
   5  -3  -5   -1.70    5.59
   5  -3  -6  210.88   10.36
   5   3  -6  194.26    9.73
  -5   4   0  952.80   10.32
   5  -4   0  935.08   10.83
   5   4   1 1801.78   20.51
   5  -4  -1 1796.75   18.40
   5  -4   1 1803.39   15.55
   5   4  -1 1787.11   21.16
  -5   4   1 1818.49   17.79
  -5  -4  -1 1768.00   19.71
   5   4   2  633.79   10.89
   5  -4  -2  667.98   10.92
  -5  -4  -2  657.60   10.87
   5   4  -2  629.54   11.64
   5  -4  -3  758.06   12.89
   5   4   3  789.61   12.54
   5   4  -3  762.29   13.82
   5  -4  -4  261.31    8.87
   5   4   4  279.62    7.52
   5  -4  -5  157.59    8.38
   5  -4  -6   69.34    8.22
   5   4  -6   70.54    7.51
   5  -5   0   21.78    2.38
   5   5   0   17.82    3.17
   5  -5  -1  176.23    5.31
   5   5   1  169.82    6.16
   5  -5   1  176.14    3.16
   5   5  -1  171.11    6.30
   5  -5  -2   10.78    3.53
   5   5   2   10.20    3.09
   5   5  -2    8.68    3.32
   5  -5  -3   61.72    5.33
   5   5   3   66.19    4.43
   5   5  -3   70.72    5.46
   5   5   4    4.93    3.37
   5  -5  -4    2.71    4.93
   5  -5  -5   21.65    6.09
   5   5  -5   18.59    5.60
   5  -5  -6    1.27    6.58
   5   5  -6    0.65    5.86
   5   6   0 4070.55   38.68
   5  -6   0 4185.98   32.60
   5   6   1    6.28    3.01
   5  -6  -1    8.26    3.17
   5   6  -1   11.96    3.52
   5  -6   1   10.04    1.18
   5  -6   1    9.50    1.05
   5   6   2 2896.15   29.70
   5  -6  -2 3004.76   27.96
   5   6  -2 2980.40   31.81
   5   6   3    4.77    3.41
   5  -6  -3    5.31    4.72
   5  -6  -4 1217.39   17.81
   5   6   4 1208.06   17.45
   5  -6  -5    7.70    5.90
   5   6   5    1.63    3.76
   5   6  -5   -0.90    4.99
   5  -6  -6  291.43   11.34
   5   6  -6  324.34   12.04
   5  -7   0  323.87    5.61
   5  -7   0  333.17    5.40
   5   7   0  313.53    8.53
   5  -7  -1  318.28    6.87
   5   7   1  284.52    8.19
   5   7  -1  304.32    8.62
   5   7   2  165.28    6.65
   5  -7  -2  169.66    5.94
   5   7  -2  153.13    6.75
   5  -7  -3   54.16    5.42
   5   7   3   70.03    4.93
   5   7   4    9.96    3.70
   5  -7  -4   14.98    5.63
   5   7  -4   15.66    4.67
   5  -7  -5   -2.63    6.12
   5   7   5   -0.12    3.79
   5   7  -5    1.11    4.99
   5  -7  -6    2.42    7.03
   5   7  -6    2.26    5.79
   5  -8   0  192.37    4.49
   5   8   0  192.22    7.38
   5  -8  -1  600.21    9.01
   5   8   1  602.22   12.43
   5  -8  -1  620.22    9.39
   5   8  -1  637.06   12.85
   5  -8  -2  164.94    6.00
   5   8   2  153.95    6.73
   5  -8  -3  363.83    9.36
   5   8   3  368.23    9.94
   5  -8  -4   90.38    6.92
   5   8   4   84.54    5.92
   5   8  -4   99.61    7.04
   5   8   5  128.50    6.88
   5  -8  -5  128.04    8.10
   5   8  -5  136.52    8.19
   5  -9   0 3013.73   24.61
   5   9   0 2952.99   32.68
   5   9   1  133.75    6.50
   5  -9  -1  131.23    5.08
   5   9  -1  130.89    6.85
   5   9   2 2142.90   26.22
   5  -9  -2 2141.33   22.31
   5   9   3   63.91    5.44
   5  -9  -3   61.47    5.66
   5   9  -3   61.55    6.04
   5  -9  -4  831.13   15.28
   5   9   4  811.67   15.31
   5   9  -4  865.85   17.51
   5   9   5   17.82    4.89
   5  -9  -5    9.92    6.35
   5   9  -5   19.33    5.69
   5  10   0 1381.35   21.24
   5  10   1 1729.55   23.63
   5 -10  -1 1689.15   17.69
   5  10   2  871.97   16.17
   5 -10  -2  869.70   12.99
   5  10   3  822.35   15.76
   5 -10  -3  813.18   13.82
   5  10  -3  854.00   17.08
   5 -10  -4  282.31    9.62
   5  10   4  293.05    9.84
   5  10  -4  299.73   10.73
   5 -10  -5  231.87    9.93
   5  10   5  232.29    9.08
   5  10  -5  255.14   10.56
   5  11   0   22.95    4.70
   5  11   1  579.58   13.22
   5  11   2   11.80    4.41
   5 -11  -2   14.72    4.21
   5  11  -2   16.62    4.76
   5  11   3  219.78    8.80
   5 -11  -3  216.74    8.02
   5  11  -3  221.31    9.27
   5  11   4    6.30    4.21
   5 -11  -4   -1.34    5.73
   5  11  -4    7.75    5.09
   5  12   1   28.66    4.65
   5 -12  -2  200.70    6.88
   5  12   2  207.11    8.57
   5  12  -2  209.22    8.96
   5  12   3   10.97    4.35
   5 -12  -3   15.01    5.13
   5  12  -3   14.86    4.80
   5 -12  -4   99.95    7.82
   5  12   4   92.62    6.62
   5  12  -4   97.97    7.21
   5  13   1  233.62    9.39
   5  13  -1  245.96    9.87
   5  13   2  176.62    8.36
   5  13  -2  163.52    8.49
   5 -13  -3  136.12    7.21
   5  13   3  139.10    7.72
   5  13  -3  146.64    8.42
   5  14   0   20.32    4.90
   5  14  -1  185.25    8.92
   5  14   2   13.60    4.97
   5  14  -2   21.75    5.32
   5  15   0   18.18    5.03
   5  15  -1    0.18    4.53
  -6   0   0 2120.99   21.03
   6   0   0 2103.38   22.31
   6   0   1   -6.40    3.39
  -6   0  -1    0.40    3.39
   6   0  -1    0.17    3.65
   6   0   2 1471.63   16.45
   6   0  -2 1456.92   19.14
   6   0   3   -2.83    2.89
   6   0  -3   -0.22    5.09
   6   0  -4  516.61   12.83
   6   0  -5    2.96    6.65
   6   0  -6  100.69    8.65
  -6  -1   0 4718.24   39.54
  -6   1   0 4707.01   38.31
   6  -1   0 4706.79   39.81
   6   1   0 4708.26   41.23
  -6   1  -110810.80   77.69
   6  -1  -110803.80   81.70
   6   1   110839.90   81.66
   6  -1   110876.10   79.88
  -6  -1  -110874.50   79.43
   6  -1  -2 3130.89   31.42
   6   1   2 3160.23   29.17
   6  -1   2 3166.57   27.24
   6   1  -2 3157.80   32.11
   6   1   3 5480.60   44.60
   6  -1  -3 5445.16   48.61
   6   1  -3 5331.86   49.28
   6  -1  -4 1070.41   18.07
   6   1  -4 1119.37   18.76
   6  -1  -5 1513.82   23.24
   6   1  -5 1585.38   23.97
   6  -1  -6  226.47   10.81
   6   1  -6  222.52   10.93
   6   2   0  532.97   10.45
  -6   2   0  538.98    8.53
   6  -2   0  528.08    9.13
   6  -2  -1 1435.55   17.36
   6   2   1 1405.95   17.65
  -6  -2  -1 1395.45   16.29
   6   2  -1 1428.18   18.79
   6  -2   1 1403.11   15.28
  -6   2   1 1429.15   16.11
   6  -2  -2  334.10    8.58
   6   2   2  319.31    7.68
   6   2  -2  317.76    8.96
   6  -2   2  329.38    5.86
  -6  -2  -2  319.03    7.34
   6  -2  -3  487.82   11.08
   6   2   3  514.91    9.58
   6   2  -3  522.18   12.28
   6   2   4   88.69    4.47
   6  -2  -4   77.94    6.66
   6   2  -4   87.41    6.79
   6  -2  -5   83.63    7.57
   6   2  -5   86.20    7.87
   6  -2  -6   15.25    7.00
   6   2  -6   13.71    6.67
   6   3   0  245.93    7.30
   6  -3   0  255.55    6.05
   6  -3  -1   21.44    3.28
   6   3   1   20.02    3.20
  -6   3   1   24.00    3.37
   6   3  -1   24.10    3.62
   6  -3   1   22.79    2.28
   6   3   2  170.66    6.02
   6  -3  -2  186.83    6.58
   6   3  -2  166.71    6.75
   6  -3  -3   16.43    4.69
   6   3   3   19.43    3.34
   6   3  -3   15.60    4.40
   6   3   4   66.80    4.30
   6  -3  -4   61.29    6.47
   6   3  -4   68.83    6.36
   6  -3  -5   10.42    6.11
   6   3  -5   20.13    6.04
   6  -4   0  113.46    4.05
   6   4   0  117.18    5.43
   6  -4  -1  228.25    6.33
   6   4   1  227.72    7.17
  -6   4   1  243.28    5.89
   6   4  -1  223.51    7.49
   6  -4   1  244.85    4.85
   6  -4  -2   80.42    5.24
   6   4   2   77.69    4.71
   6   4  -2   68.27    5.14
   6   4   3   97.29    5.13
   6  -4  -3  101.35    6.39
   6   4  -3   92.99    6.08
   6  -4  -4   24.29    5.76
   6   4   4   26.52    3.84
   6   4  -4   26.39    5.27
   6  -4  -5   21.62    6.52
   6   4  -5   26.04    6.18
   6  -5   0  740.34    9.89
   6   5   0  702.05   13.02
   6  -5  -1 3571.45   31.64
   6   5   1 3683.77   36.60
   6   5  -1 3470.48   35.92
   6  -5  -2  482.20   10.07
   6   5   2  492.01   10.63
   6   5  -2  492.11   11.66
   6   5   3 1706.15   21.24
   6  -5  -3 1756.68   21.70
   6   5  -3 1690.05   23.76
   6   5   4  138.81    6.24
   6  -5  -4  159.31    8.24
   6   5  -4  151.87    8.29
   6   5   5  495.88   11.03
   6  -5  -5  475.97   12.87
   6   6   0  631.74   12.82
   6  -6   0  657.26    9.00
   6   6   1   21.04    3.97
   6  -6  -1   22.11    3.60
   6   6  -1   18.32    3.97
   6  -6  -2  459.81    9.77
   6   6   2  440.91   10.34
   6   6  -2  446.09   11.32
   6  -6  -3   17.01    5.19
   6   6   3    7.39    3.75
   6   6  -3   10.27    4.44
   6   6   4  164.93    6.85
   6  -6  -4  167.05    8.30
   6   6  -4  138.45    7.78
   6  -6  -5    8.10    6.12
   6   6   5   -0.11    4.02
   6   7   0  411.46   10.43
   6   7   1  891.68   15.62
   6  -7  -1  898.57   12.20
   6   7  -1  877.15   16.01
   6  -7  -2  304.54    8.13
   6   7   2  289.88    8.79
   6   7  -2  298.55    9.75
   6   7   3  424.44   10.50
   6  -7  -3  414.77    9.94
   6   7  -3  434.98   11.97
   6   7   4   95.82    5.81
   6  -7  -4   97.75    7.50
   6  -7  -5  112.63    8.23
   6   7   5  118.75    6.54
   6   7  -5  107.55    7.62
   6   8   0  416.59   11.07
   6   8   1 1457.94   20.87
   6  -8  -1 1476.06   16.55
   6   8  -1 1476.46   21.88
   6   8   2  283.56    8.97
   6  -8  -2  279.52    7.84
   6   8  -2  273.62    9.78
   6  -8  -3  635.79   12.65
   6   8   3  645.36   13.32
   6   8  -3  667.01   15.02
   6  -8  -4   82.92    6.81
   6   8   4   87.43    6.02
   6   8   5  151.35    7.61
   6  -8  -5  147.95    8.84
   6   8  -5  160.02    9.01
   6   9   0   43.99    4.84
   6   9   1    4.29    3.61
   6   9  -1    8.46    4.10
   6   9   2   20.93    4.37
   6  -9  -2   20.93    4.41
   6   9  -2   20.34    4.53
   6  -9  -3    4.26    4.84
   6   9   3    1.08    3.70
   6  -9  -4    1.05    5.71
   6   9   4    0.55    4.25
   6   9  -4   -4.30    4.69
   6  10   0  143.36    7.39
   6  10   1   34.46    4.80
   6  10  -1   39.32    5.11
   6  10   2   92.37    6.10
   6  10  -2   91.70    6.54
   6 -10  -3   17.96    5.12
   6  10   3   15.42    4.48
   6  10   4   37.77    4.99
   6 -10  -4   38.62    6.54
   6  10  -4   38.52    5.82
   6  11   0   11.67    4.36
   6  11   1  171.88    8.23
   6  11  -1  167.04    8.26
   6  11   2    2.19    4.29
   6  11   3   35.61    4.90
   6  11  -3   33.03    5.62
   6  12   0  441.94   12.40
   6  12   1   20.46    4.96
   6  12  -1   23.66    5.01
   6  12   2  315.96   10.55
   6  12   3    5.53    4.55
   6  12  -3    9.53    5.17
   6  13   0    3.03    4.24
   6  13   1    5.99    4.75
   6  13   2    9.74    4.46
   6  13  -2    7.49    4.86
   7   0   0 1587.20   19.55
   7   0   1   -0.85    2.68
   7   0  -1    1.97    3.13
   7   0  -2 1157.77   17.56
   7   0  -3    1.81    4.45
   7   0  -4  552.90   13.76
   7   0  -5    2.57    6.09
   7   1   0   12.27    3.19
   7  -1   0   16.42    3.08
   7   1   1   38.49    3.70
   7  -1  -1   47.07    4.05
   7   1  -1   41.01    4.05
   7  -1   1   41.94    3.41
   7   1   2   21.60    3.19
   7  -1  -2   17.68    4.07
   7   1  -2   14.64    4.08
   7  -1  -3   47.19    5.48
   7   1  -3   48.50    5.52
   7  -1  -4   20.30    5.62
   7   1  -4   16.40    5.29
   7  -1  -5   21.49    6.88
   7   1  -5   28.85    6.34
   7   2   0    3.09    2.95
   7  -2   0    4.18    2.39
   7  -2  -1   21.34    3.28
   7   2   1   24.88    3.42
   7   2  -1   25.52    3.74
   7  -2  -2    6.17    3.80
   7   2   2    5.60    2.86
   7   2  -2    3.41    3.54
   7  -2  -3   25.74    4.98
   7   2  -3   30.02    4.78
   7  -2  -4    5.69    5.07
   7   2  -4   -0.46    4.88
   7  -2  -5   22.39    6.46
   7   2  -5   23.77    6.06
   7   3   0  163.82    6.61
   7  -3   0  158.16    5.34
   7  -3  -1   29.28    3.58
   7   3   1   26.48    3.65
   7   3  -1   24.37    3.92
   7   3   2  127.96    5.68
   7  -3  -2  122.45    6.07
   7   3  -2  128.73    6.62
   7   3   3    9.54    3.08
   7  -3  -3   14.74    5.06
   7   3  -3    8.65    4.24
   7  -3  -4   58.80    6.51
   7   3  -4   60.62    6.58
   7   4   0    8.72    3.68
   7  -4  -1  141.51    5.64
   7   4   1  143.00    6.45
   7   4  -1  135.00    6.79
   7   4   2    0.33    3.44
   7  -4  -2    3.78    3.98
   7   4  -2    7.08    4.21
   7   4   3   49.83    4.50
   7  -4  -3   49.12    5.49
   7   4  -3   45.70    5.69
   7  -4  -4   -2.29    5.77
   7   4  -4   -0.48    4.68
   7   5   0  781.35   14.84
   7   5   1 2978.11   32.60
   7  -5  -1 3040.47   28.93
   7   5  -1 2877.17   33.11
   7   5   2  533.01   11.76
   7  -5  -2  520.52   11.10
   7   5  -2  499.98   12.74
   7  -5  -3 1219.36   18.49
   7   5   3 1253.85   18.42
   7   5  -3 1239.26   20.96
   7  -5  -4  165.86    8.73
   7   5  -4  162.96    8.76
   7   6   0  588.00   12.93
   7   6   1   -0.52    4.14
   7   6  -1    3.53    4.18
   7  -6  -2  370.30    9.22
   7   6   2  366.50    9.94
   7   6  -2  371.77   11.19
   7  -6  -3   -1.88    4.65
   7   6   3   -2.18    4.20
   7   6  -3   -0.64    4.93
   7  -6  -4  100.94    7.99
   7   6  -4  102.02    7.55
   7   7   0   75.88    5.75
   7   7   1   27.61    4.55
   7   7  -1   24.27    4.51
   7   7   2   65.95    5.56
   7   7  -2   63.55    5.92
   7  -7  -3   29.61    5.29
   7   7   3   34.73    4.71
   7   7  -3   28.17    5.42
   7  -7  -4   45.31    6.54
   7   7   4   39.80    4.73
   7   7  -4   53.01    6.48
   7   8   0   13.60    4.11
   7   8   1  118.97    6.87
   7   8  -1  113.98    6.98
   7   8   2   15.09    4.36
   7   8  -2   11.19    4.56
   7   8   3   50.21    5.23
   7   8  -3   43.94    5.91
   7   9   0   39.14    5.10
   7   9   1   -0.58    3.66
   7   9  -1   -0.82    4.05
   7   9   2   33.55    5.00
   7   9  -2   34.72    5.45
   7   9   3   -0.44    4.16
   7   9  -3   -2.00    4.63
   7  10   0    0.84    4.10
   7  10   1   30.59    4.87
   7  10  -1   28.95    5.28
   7  10   2    0.32    4.23
   7  10  -2    1.60    4.59
   7  11   0   -0.35    4.41
   7  11   1    4.57    4.63
   7  11  -1    2.32    4.96
   8   0   0   35.36    4.00
   8   0  -1    1.66    3.24
   8   0  -2   14.91    4.08
   8   0  -3    1.62    4.35
   8   1   0   50.71    4.44
   8  -1  -1  333.41    9.09
   8   1  -1  323.05    9.29
   8  -1  -2   28.30    4.64
   8   1  -2   25.93    4.87
   8  -1  -3  104.24    7.00
   8   1  -3  106.45    7.04
   8   2   0   15.34    3.65
   8   2   1    7.89    3.64
   8  -2  -1    7.06    3.54
   8   2  -1    8.79    3.75
   8  -2  -2   11.08    4.14
   8   2  -2    5.59    4.22
   8  -2  -3   -0.14    4.37
   8   2  -3    0.30    4.22
   8   3   0  381.78   10.28
   8   3   1   12.40    3.80
   8   3  -1   14.39    4.18
   8  -3  -2  225.05    8.02
   8   3  -2  233.19    9.16
   8  -3  -3   12.09    4.66
   8   3  -3    6.11    4.71
   8   4   0  203.13    8.21
   8   4   1  152.10    7.12
   8   4  -1  155.22    7.48
   8   4  -2  153.67    7.90
   8  -4  -3  101.68    6.82
   8   4  -3  111.33    7.77
   8   5   0  173.79    7.93
   8   5   1  663.44   14.05
   8   5  -1  672.79   15.05
   8   5   2  109.39    6.46
   8   5  -2  110.82    7.45
   8   6   0    5.66    4.38
   8   6   1   10.02    4.21
   8   6  -1    9.74    4.69
   8   6   2    1.55    3.98
   8   6  -2   -1.36    4.45
   8   7   0   21.22    5.01
   8   7   1    3.87    3.99
   8   7  -1    0.67    4.65
   8   7   2   22.92    4.43
   8   7  -2   22.29    5.35
   8   8   0   66.05    6.42
   8   8   1  473.26   12.64
   8   8  -1  528.36   14.41
;

_shelx_hkl_checksum              83786

#==============================================================================
#     End of CIF
#==============================================================================
_chemical_name_systematic        'Furan-3,4-dicarboxylic acid'
_exptl_crystal_recrystallization_method Sublimation
####################################################################### 
# 
# This file contains crystal structure data downloaded from the 
# Cambridge Structural Database (CSD) hosted by the Cambridge 
# Crystallographic Data Centre (CCDC).
# 
# Full information about CCDC data access policies and citation 
# guidelines are available at http://www.ccdc.cam.ac.uk/access/V1 
# 
# Audit and citation data items may have been added by the CCDC. 
# Please retain this information to preserve the provenance of 
# this file and to allow appropriate attribution of the data. 
# 
#######################################################################

data_CPPLA
_database_code_depnum_ccdc_archive 'CCDC 2082232'
loop_
_audit_author_name
_audit_author_address
'Sachio Horiuchi'
;National Institute of Advanced Science and Technology 
Japan
;
_audit_update_record             
;
2021-05-07 deposited with the CCDC.	2021-10-06 downloaded from the CCDC.
;

#==============================================================================
# CHEMICAL DATA

_chemical_formula_sum            'C9 H5 Cl O2'
_chemical_formula_moiety         'C9 H5 Cl O2'
_chemical_formula_weight         180.59
_chemical_melting_point          ?

#==============================================================================
# CRYSTAL DATA
_space_group_crystal_system      triclinic
_space_group_name_H-M_alt        'P -1'
_space_group_name_Hall           '-P 1'
_space_group_IT_number           2
loop_
_space_group_symop_id
_space_group_symop_operation_xyz
1 +X,+Y,+Z
2 -X,-Y,-Z
#------------------------------------------------------------------------------
_cell_length_a                   7.1124(2)
_cell_length_b                   7.3896(2)
_cell_length_c                   17.2936(5)
_cell_angle_alpha                79.979(2)
_cell_angle_beta                 79.262(2)
_cell_angle_gamma                65.828(3)
_cell_volume                     809.84(4)
_cell_formula_units_Z            4
_cell_measurement_reflns_used    5422
_cell_measurement_theta_min      2.38
_cell_measurement_theta_max      30.04
_cell_measurement_temperature    295
#------------------------------------------------------------------------------
_exptl_crystal_description       needle
_exptl_crystal_colour            colourless
_exptl_crystal_size_max          0.400
_exptl_crystal_size_mid          0.150
_exptl_crystal_size_min          0.150
_exptl_crystal_density_diffrn    1.481
_exptl_crystal_density_meas      ?
_exptl_crystal_density_method    'not measured'
_exptl_crystal_F_000             368.00
_exptl_absorpt_coefficient_mu    0.419
_exptl_absorpt_correction_type   multi-scan
_exptl_absorpt_process_details   
;
CrysAlisPro 1.171.39.46 (Rigaku Oxford Diffraction, 2018)
Empirical absorption correction using spherical harmonics,
 implemented in SCALE3 ABSPACK scaling algorithm.
;
_exptl_absorpt_correction_T_min  0.851
_exptl_absorpt_correction_T_max  0.939

#==============================================================================
# EXPERIMENTAL DATA

_diffrn_ambient_temperature      295
_diffrn_radiation_type           'Mo K\a'
_diffrn_radiation_wavelength     0.71073
_diffrn_measurement_device_type  'Rigaku XtaLAB P100'
_diffrn_measurement_method       \w
_diffrn_reflns_number            12763
_diffrn_reflns_av_unetI/netI     0.0129
_diffrn_reflns_av_R_equivalents  0.0126
_diffrn_reflns_theta_max         27.483
_diffrn_reflns_theta_min         2.412
_diffrn_reflns_theta_full        25.242
_diffrn_measured_fraction_theta_max 0.997
_diffrn_measured_fraction_theta_full 0.997
_diffrn_reflns_Laue_measured_fraction_max 0.997
_diffrn_reflns_Laue_measured_fraction_full 0.997
_diffrn_reflns_point_group_measured_fraction_max 0.997
_diffrn_reflns_point_group_measured_fraction_full 0.997
_diffrn_reflns_limit_h_min       -9
_diffrn_reflns_limit_h_max       9
_diffrn_reflns_limit_k_min       -9
_diffrn_reflns_limit_k_max       9
_diffrn_reflns_limit_l_min       -22
_diffrn_reflns_limit_l_max       22
_diffrn_standards_number         0
_diffrn_standards_interval_count .
_diffrn_standards_decay_%        ?
_reflns_number_total             3714
_reflns_number_gt                2405
_reflns_threshold_expression     F^2^>2.0\s(F^2^)
_reflns_Friedel_coverage         0.000
_reflns_Friedel_fraction_max     .
_reflns_Friedel_fraction_full    .

#==============================================================================
# REFINEMENT DATA

_refine_special_details          
;
    Refinement was performed using all reflections. The weighted 
    R-factor (wR) and goodness of fit (S) are based on F^2^.
    R-factor (gt) are based on F. The threshold expression of
    F^2^ > 2.0 sigma(F^2^) is used only for calculating R-factor (gt).
;
_refine_ls_structure_factor_coef Fsqd
_refine_ls_R_factor_all          0.0508
_refine_ls_R_factor_gt           0.0340
_refine_ls_wR_factor_ref         0.1189
_refine_ls_wR_factor_gt          0.1085
_refine_ls_number_restraints     0
_refine_ls_hydrogen_treatment    mixed
_refine_ls_number_reflns         3714
_refine_ls_number_parameters     225
_refine_ls_goodness_of_fit_ref   1.113
_refine_ls_weighting_scheme      calc
_refine_ls_weighting_details     
'w = 1/[\s^2^(Fo^2^)+(0.0532P)^2^+0.0911P] where P=(Fo^2^+2Fc^2^)/3'
_atom_sites_solution_hydrogens   geom
_atom_sites_solution_primary     direct
_atom_sites_solution_secondary   difmap
_refine_ls_shift/su_max          0.001
_refine_diff_density_max         0.14
_refine_diff_density_min         -0.25
_refine_ls_extinction_method     none
_refine_ls_extinction_coef       ?

loop_
_atom_type_symbol
_atom_type_description
_atom_type_scat_dispersion_real
_atom_type_scat_dispersion_imag
_atom_type_scat_source
C C 0.0033 0.0016
;
International Tables for Crystallography
(Vol. C, Tables 4.2.6.8 and 6.1.1.4)
;
H H 0.0000 0.0000
;
International Tables for Crystallography
(Vol. C, Table 6.1.1.4)
;
O O 0.0106 0.0060
;
International Tables for Crystallography
(Vol. C, Tables 4.2.6.8 and 6.1.1.4)
;
Cl Cl 0.1484 0.1585
;
International Tables for Crystallography
(Vol. C, Tables 4.2.6.8 and 6.1.1.4)
;

#==============================================================================
# ATOMIC COORDINATES AND THERMAL PARAMETERS

loop_
_atom_site_label
_atom_site_type_symbol
_atom_site_fract_x
_atom_site_fract_y
_atom_site_fract_z
_atom_site_U_iso_or_equiv
_atom_site_adp_type
_atom_site_occupancy
_atom_site_site_symmetry_order
_atom_site_calc_flag
_atom_site_refinement_flags_posn
_atom_site_refinement_flags_adp
_atom_site_refinement_flags_occupancy
_atom_site_disorder_assembly
_atom_site_disorder_group
Cl1 Cl 0.22466(6) 1.11664(6) 0.93096(2) 0.06677(16) Uani 1 1 d . . . . .
Cl2 Cl 0.72352(7) 0.61436(6) 0.93267(2) 0.06718(16) Uani 1 1 d . . . . .
O1 O 0.2495(2) 0.56483(16) 0.49801(6) 0.0634(3) Uani 1 1 d . . . . .
O2 O 0.2447(2) 0.29580(14) 0.57194(6) 0.0672(3) Uani 1 1 d . . . . .
O3 O 0.7442(2) -0.18949(15) 0.56793(6) 0.0652(3) Uani 1 1 d . . . . .
O4 O 0.7471(2) 0.08643(15) 0.49565(5) 0.0669(3) Uani 1 1 d . . . . .
C1 C 0.2453(2) 0.46201(19) 0.56652(7) 0.0467(3) Uani 1 1 d . . . . .
C2 C 0.2401(2) 0.55362(19) 0.63412(8) 0.0478(3) Uani 1 1 d . . . . .
C3 C 0.2360(2) 0.64357(18) 0.68558(7) 0.0440(3) Uani 1 1 d . . . . .
C4 C 0.23177(19) 0.75712(18) 0.74546(7) 0.0390(3) Uani 1 1 d . . . . .
C5 C 0.2638(2) 0.93410(19) 0.72337(7) 0.0448(3) Uani 1 1 d . . . . .
H2 H 0.286152 0.977967 0.670026 0.054 Uiso 1 1 calc R U . . .
C6 C 0.2626(2) 1.04423(19) 0.78025(8) 0.0476(3) Uani 1 1 d . . . . .
H3 H 0.285092 1.161655 0.765670 0.057 Uiso 1 1 calc R U . . .
C7 C 0.2275(2) 0.97806(19) 0.85895(7) 0.0442(3) Uani 1 1 d . . . . .
C8 C 0.1933(2) 0.8043(2) 0.88227(7) 0.0474(3) Uani 1 1 d . . . . .
H4 H 0.168422 0.762825 0.935731 0.057 Uiso 1 1 calc R U . . .
C9 C 0.1967(2) 0.69321(19) 0.82535(7) 0.0440(3) Uani 1 1 d . . . . .
H5 H 0.175385 0.575243 0.840395 0.053 Uiso 1 1 calc R U . . .
C10 C 0.7447(2) -0.01252(18) 0.55943(8) 0.0469(3) Uani 1 1 d . . . . .
C11 C 0.7417(2) 0.06203(19) 0.63147(8) 0.0481(3) Uani 1 1 d . . . . .
C12 C 0.7375(2) 0.14952(19) 0.68400(7) 0.0446(3) Uani 1 1 d . . . . .
C13 C 0.73288(19) 0.26033(18) 0.74480(7) 0.0399(3) Uani 1 1 d . . . . .
C14 C 0.6978(2) 0.19436(19) 0.82430(7) 0.0451(3) Uani 1 1 d . . . . .
H7 H 0.676908 0.076066 0.838622 0.054 Uiso 1 1 calc R U . . .
C15 C 0.6938(2) 0.3036(2) 0.88212(7) 0.0486(3) Uani 1 1 d . . . . .
H8 H 0.669225 0.260277 0.935392 0.058 Uiso 1 1 calc R U . . .
C16 C 0.7268(2) 0.4780(2) 0.85988(7) 0.0446(3) Uani 1 1 d . . . . .
C17 C 0.7623(2) 0.5462(2) 0.78149(8) 0.0476(3) Uani 1 1 d . . . . .
H9 H 0.784443 0.663925 0.767603 0.057 Uiso 1 1 calc R U . . .
C18 C 0.7645(2) 0.43770(19) 0.72389(7) 0.0460(3) Uani 1 1 d . . . . .
H10 H 0.787146 0.482995 0.670739 0.055 Uiso 1 1 calc R U . . .
H1 H 0.252(3) 0.680(3) 0.5014(10) 0.113(7) Uiso 1 1 d . . . . .
H6 H 0.746(3) -0.226(2) 0.5182(12) 0.108(7) Uiso 1 1 d . . . . .

loop_
_atom_site_aniso_label
_atom_site_aniso_U_11
_atom_site_aniso_U_22
_atom_site_aniso_U_33
_atom_site_aniso_U_23
_atom_site_aniso_U_13
_atom_site_aniso_U_12
Cl1 0.0758(3) 0.0779(3) 0.0602(3) -0.0386(2) -0.0050(2) -0.0329(2)
Cl2 0.0757(3) 0.0798(3) 0.0598(3) -0.0393(2) -0.0044(2) -0.0334(2)
O1 0.1138(10) 0.0508(6) 0.0389(5) -0.0102(4) -0.0084(5) -0.0438(6)
O2 0.1210(10) 0.0476(6) 0.0493(6) -0.0085(4) -0.0174(6) -0.0451(6)
O3 0.1182(10) 0.0480(6) 0.0452(6) -0.0070(4) -0.0188(6) -0.0439(6)
O4 0.1249(10) 0.0522(6) 0.0379(5) -0.0073(4) -0.0103(5) -0.0479(6)
C1 0.0625(9) 0.0439(7) 0.0394(7) -0.0118(5) -0.0066(6) -0.0237(6)
C2 0.0653(9) 0.0447(7) 0.0393(7) -0.0097(5) -0.0078(6) -0.0250(7)
C3 0.0517(8) 0.0450(7) 0.0381(6) -0.0098(5) -0.0065(6) -0.0193(6)
C4 0.0418(7) 0.0414(6) 0.0356(6) -0.0112(5) -0.0057(5) -0.0150(5)
C5 0.0555(9) 0.0475(7) 0.0337(6) -0.0060(5) -0.0039(6) -0.0225(6)
C6 0.0556(9) 0.0429(7) 0.0496(7) -0.0095(6) -0.0053(6) -0.0235(6)
C7 0.0422(8) 0.0511(7) 0.0435(7) -0.0201(6) -0.0058(6) -0.0164(6)
C8 0.0554(9) 0.0586(8) 0.0324(6) -0.0087(5) -0.0043(6) -0.0256(7)
C9 0.0531(8) 0.0459(7) 0.0381(6) -0.0065(5) -0.0061(6) -0.0234(6)
C10 0.0633(9) 0.0412(7) 0.0419(7) -0.0125(6) -0.0065(6) -0.0230(6)
C11 0.0645(9) 0.0450(7) 0.0407(7) -0.0095(6) -0.0082(6) -0.0247(7)
C12 0.0513(8) 0.0466(7) 0.0387(6) -0.0114(6) -0.0057(6) -0.0194(6)
C13 0.0420(7) 0.0433(6) 0.0368(6) -0.0126(5) -0.0059(5) -0.0155(5)
C14 0.0531(8) 0.0469(7) 0.0403(7) -0.0068(5) -0.0064(6) -0.0234(6)
C15 0.0564(9) 0.0595(8) 0.0334(6) -0.0092(6) -0.0045(6) -0.0249(7)
C16 0.0418(8) 0.0527(7) 0.0431(7) -0.0216(6) -0.0043(6) -0.0163(6)
C17 0.0545(9) 0.0437(7) 0.0505(7) -0.0111(6) -0.0048(6) -0.0234(6)
C18 0.0564(9) 0.0493(7) 0.0352(6) -0.0066(5) -0.0035(6) -0.0236(6)

#==============================================================================
_computing_data_collection       'CrysAlisPro 1.171.39.46 (Rigaku OD, 2018)'
_computing_cell_refinement       'CrysAlisPro 1.171.39.46 (Rigaku OD, 2018)'
_computing_data_reduction        'CrysAlisPro 1.171.39.46 (Rigaku OD, 2018)'
_computing_structure_solution    'SHELXT (Sheldrick, 2014)'
_computing_structure_refinement  'SHELXL Version 2018/3 (Sheldrick, 2008)'
_computing_publication_material  'CrystalStructure 4.3 (Rigaku, 2018)'
_computing_molecular_graphics    'CrystalStructure 4.3'

#==============================================================================
# MOLECULAR GEOMETRY

_geom_special_details            
;
 All esds (except the esd in the dihedral angle between two l.s. planes)
 are estimated using the full covariance matrix.  The cell esds are taken
 into account individually in the estimation of esds in distances, angles
 and torsion angles; correlations between esds in cell parameters are only
 used when they are defined by crystal symmetry.  An approximate (isotropic)
 treatment of cell esds is used for estimating esds involving l.s. planes.
;

loop_
_geom_bond_atom_site_label_1
_geom_bond_atom_site_label_2
_geom_bond_distance
_geom_bond_site_symmetry_2
_geom_bond_publ_flag
Cl1 C7 1.7371(13) . ?
Cl2 C16 1.7356(13) . ?
O1 C1 1.2938(16) . ?
O1 H1 0.87(2) . ?
O2 C1 1.2171(15) . ?
O3 C10 1.2917(15) . ?
O3 H6 0.94(2) . ?
O4 C10 1.2141(16) . ?
C1 C2 1.4372(17) . ?
C2 C3 1.1893(18) . ?
C3 C4 1.4309(16) . ?
C4 C9 1.3911(16) . ?
C4 C5 1.3951(17) . ?
C5 C6 1.3781(18) . ?
C5 H2 0.9300 . ?
C6 C7 1.3768(18) . ?
C6 H3 0.9300 . ?
C7 C8 1.3814(18) . ?
C8 C9 1.3787(17) . ?
C8 H4 0.9300 . ?
C9 H5 0.9300 . ?
C10 C11 1.4408(17) . ?
C11 C12 1.1927(18) . ?
C12 C13 1.4288(16) . ?
C13 C14 1.3887(16) . ?
C13 C18 1.3947(17) . ?
C14 C15 1.3799(17) . ?
C14 H7 0.9300 . ?
C15 C16 1.3802(19) . ?
C15 H8 0.9300 . ?
C16 C17 1.3764(18) . ?
C17 C18 1.3773(18) . ?
C17 H9 0.9300 . ?
C18 H10 0.9300 . ?

loop_
_geom_angle_atom_site_label_1
_geom_angle_atom_site_label_2
_geom_angle_atom_site_label_3
_geom_angle
_geom_angle_site_symmetry_1
_geom_angle_site_symmetry_3
_geom_angle_publ_flag
C1 O1 H1 112.0(12) . . ?
C10 O3 H6 109.7(10) . . ?
O2 C1 O1 120.27(13) . . ?
O2 C1 C2 122.69(12) . . ?
O1 C1 C2 117.04(11) . . ?
C3 C2 C1 174.26(13) . . ?
C2 C3 C4 178.03(13) . . ?
C9 C4 C5 119.57(11) . . ?
C9 C4 C3 120.92(11) . . ?
C5 C4 C3 119.51(11) . . ?
C6 C5 C4 120.30(11) . . ?
C6 C5 H2 119.8 . . ?
C4 C5 H2 119.8 . . ?
C7 C6 C5 119.10(12) . . ?
C7 C6 H3 120.5 . . ?
C5 C6 H3 120.5 . . ?
C6 C7 C8 121.67(12) . . ?
C6 C7 Cl1 119.34(10) . . ?
C8 C7 Cl1 118.99(10) . . ?
C9 C8 C7 119.20(12) . . ?
C9 C8 H4 120.4 . . ?
C7 C8 H4 120.4 . . ?
C8 C9 C4 120.16(11) . . ?
C8 C9 H5 119.9 . . ?
C4 C9 H5 119.9 . . ?
O4 C10 O3 123.16(12) . . ?
O4 C10 C11 121.46(11) . . ?
O3 C10 C11 115.38(11) . . ?
C12 C11 C10 170.14(13) . . ?
C11 C12 C13 177.87(13) . . ?
C14 C13 C18 119.45(11) . . ?
C14 C13 C12 121.17(11) . . ?
C18 C13 C12 119.39(11) . . ?
C15 C14 C13 120.28(12) . . ?
C15 C14 H7 119.9 . . ?
C13 C14 H7 119.9 . . ?
C14 C15 C16 119.14(12) . . ?
C14 C15 H8 120.4 . . ?
C16 C15 H8 120.4 . . ?
C17 C16 C15 121.65(12) . . ?
C17 C16 Cl2 119.25(10) . . ?
C15 C16 Cl2 119.10(10) . . ?
C16 C17 C18 119.08(12) . . ?
C16 C17 H9 120.5 . . ?
C18 C17 H9 120.5 . . ?
C17 C18 C13 120.40(11) . . ?
C17 C18 H10 119.8 . . ?
C13 C18 H10 119.8 . . ?

loop_
_geom_torsion_atom_site_label_1
_geom_torsion_atom_site_label_2
_geom_torsion_atom_site_label_3
_geom_torsion_atom_site_label_4
_geom_torsion
_geom_torsion_site_symmetry_1
_geom_torsion_site_symmetry_2
_geom_torsion_site_symmetry_3
_geom_torsion_site_symmetry_4
_geom_torsion_publ_flag
C9 C4 C5 C6 0.6(2) . . . . ?
C3 C4 C5 C6 -179.29(12) . . . . ?
C4 C5 C6 C7 -0.6(2) . . . . ?
C5 C6 C7 C8 -0.1(2) . . . . ?
C5 C6 C7 Cl1 -179.76(10) . . . . ?
C6 C7 C8 C9 0.7(2) . . . . ?
Cl1 C7 C8 C9 -179.61(10) . . . . ?
C7 C8 C9 C4 -0.7(2) . . . . ?
C5 C4 C9 C8 0.1(2) . . . . ?
C3 C4 C9 C8 179.92(13) . . . . ?
C18 C13 C14 C15 0.1(2) . . . . ?
C12 C13 C14 C15 -179.98(13) . . . . ?
C13 C14 C15 C16 -0.5(2) . . . . ?
C14 C15 C16 C17 0.4(2) . . . . ?
C14 C15 C16 Cl2 -179.57(10) . . . . ?
C15 C16 C17 C18 0.1(2) . . . . ?
Cl2 C16 C17 C18 -179.91(11) . . . . ?
C16 C17 C18 C13 -0.5(2) . . . . ?
C14 C13 C18 C17 0.4(2) . . . . ?
C12 C13 C18 C17 -179.49(12) . . . . ?

loop_
_geom_hbond_atom_site_label_D
_geom_hbond_atom_site_label_H
_geom_hbond_atom_site_label_A
_geom_hbond_site_symmetry_D
_geom_hbond_site_symmetry_H
_geom_hbond_site_symmetry_A
_geom_hbond_distance_DA
_geom_hbond_distance_DH
_geom_hbond_distance_HA
_geom_hbond_angle_DHA
_geom_hbond_publ_flag
O1 H1 O4 . . 2_666 2.6087(19) 0.87(3) 1.74(3) 177.6(18) no
O3 H6 O2 . . 2_656 2.6482(16) 0.94(2) 1.71(2) 178.6(14) no

# start Validation Reply Form
_vrf_PLAT110_CPPLA               
;
PROBLEM: ADDSYM Detects Potential Lattice Translation ...          ? Check 
RESPONSE: ...
;
_vrf_PLAT112_CPPLA               
;
PROBLEM: ADDSYM Detects New (Pseudo) Symm. Elem         C        100 %Fit  
RESPONSE: ...
;
_vrf_PLAT113_CPPLA               
;
PROBLEM: ADDSYM Suggests Possible Pseudo/New  Space Group        P-1 Check 
RESPONSE: These sets of pseudo-symmetries are intrinsic observation because 
          this crystal is antiferroelectric as evidenced by the 
          polarization measurements.         
;
# end Validation Reply Form
#==============================================================================
# Additional structures and associated data_? identifiers
# should be added at this point if there is more than one 
# structure analysis in the CIF.

_shelx_res_file                  
;
TITL xcalibur
    shelxl.res
    created by SHELXL-2018/3 at 18:23:23 on 25-Dec-2020
CELL  0.71073 7.11240 7.38960 17.29360 79.97900 79.26200 65.82800
ZERR  4 0.00020 0.00020 0.00050 0.00200 0.00200 0.00300
LATT 1
SFAC C H O CL
UNIT 36 20 8 4
L.S. 20
FMAP 2
PLAN 4
WPDB -2
HTAB
BOND $H
CONF
LIST 4
TEMP 23.0
ACTA
SIZE 0.400 0.150 0.150
WGHT    0.053200    0.091100
FVAR       0.47215
CL1   4    0.224665    1.116636    0.930956    11.00000    0.07576    0.07793 =
         0.06024   -0.03855   -0.00502   -0.03293
CL2   4    0.723516    0.614363    0.932673    11.00000    0.07565    0.07982 =
         0.05976   -0.03926   -0.00437   -0.03338
O1    3    0.249450    0.564826    0.498013    11.00000    0.11382    0.05084 =
         0.03885   -0.01023   -0.00837   -0.04385
O2    3    0.244656    0.295803    0.571945    11.00000    0.12099    0.04762 =
         0.04927   -0.00848   -0.01745   -0.04505
O3    3    0.744194   -0.189492    0.567926    11.00000    0.11820    0.04801 =
         0.04524   -0.00700   -0.01884   -0.04386
O4    3    0.747072    0.086432    0.495645    11.00000    0.12487    0.05222 =
         0.03787   -0.00728   -0.01030   -0.04788
C1    1    0.245274    0.462006    0.566520    11.00000    0.06252    0.04390 =
         0.03937   -0.01181   -0.00661   -0.02367
C2    1    0.240108    0.553619    0.634125    11.00000    0.06526    0.04470 =
         0.03932   -0.00966   -0.00779   -0.02495
C3    1    0.235990    0.643570    0.685576    11.00000    0.05166    0.04500 =
         0.03812   -0.00983   -0.00648   -0.01933
C4    1    0.231766    0.757117    0.745455    11.00000    0.04180    0.04139 =
         0.03564   -0.01117   -0.00575   -0.01497
C5    1    0.263823    0.934104    0.723373    11.00000    0.05552    0.04754 =
         0.03370   -0.00602   -0.00393   -0.02254
AFIX  43
H2    2    0.286152    0.977967    0.670026    11.00000   -1.20000
AFIX   0
C6    1    0.262553    1.044233    0.780249    11.00000    0.05557    0.04293 =
         0.04965   -0.00953   -0.00534   -0.02345
AFIX  43
H3    2    0.285092    1.161655    0.765670    11.00000   -1.20000
AFIX   0
C7    1    0.227462    0.978058    0.858953    11.00000    0.04220    0.05107 =
         0.04350   -0.02011   -0.00577   -0.01637
C8    1    0.193338    0.804329    0.882274    11.00000    0.05544    0.05861 =
         0.03239   -0.00871   -0.00428   -0.02564
AFIX  43
H4    2    0.168422    0.762825    0.935731    11.00000   -1.20000
AFIX   0
C9    1    0.196662    0.693207    0.825349    11.00000    0.05307    0.04585 =
         0.03810   -0.00651   -0.00614   -0.02336
AFIX  43
H5    2    0.175385    0.575243    0.840395    11.00000   -1.20000
AFIX   0
C10   1    0.744663   -0.012516    0.559426    11.00000    0.06333    0.04119 =
         0.04187   -0.01254   -0.00650   -0.02297
C11   1    0.741745    0.062032    0.631469    11.00000    0.06448    0.04497 =
         0.04075   -0.00947   -0.00818   -0.02472
C12   1    0.737544    0.149518    0.683998    11.00000    0.05134    0.04661 =
         0.03867   -0.01140   -0.00571   -0.01938
C13   1    0.732878    0.260330    0.744796    11.00000    0.04196    0.04334 =
         0.03677   -0.01262   -0.00588   -0.01545
C14   1    0.697801    0.194361    0.824296    11.00000    0.05313    0.04687 =
         0.04030   -0.00684   -0.00641   -0.02344
AFIX  43
H7    2    0.676908    0.076066    0.838622    11.00000   -1.20000
AFIX   0
C15   1    0.693819    0.303594    0.882122    11.00000    0.05645    0.05948 =
         0.03343   -0.00920   -0.00453   -0.02495
AFIX  43
H8    2    0.669225    0.260277    0.935392    11.00000   -1.20000
AFIX   0
C16   1    0.726809    0.477973    0.859881    11.00000    0.04175    0.05273 =
         0.04310   -0.02160   -0.00432   -0.01630
C17   1    0.762270    0.546197    0.781488    11.00000    0.05449    0.04367 =
         0.05048   -0.01109   -0.00480   -0.02343
AFIX  43
H9    2    0.784443    0.663925    0.767603    11.00000   -1.20000
AFIX   0
C18   1    0.764464    0.437701    0.723892    11.00000    0.05640    0.04930 =
         0.03523   -0.00656   -0.00353   -0.02364
AFIX  43
H10   2    0.787146    0.482995    0.670739    11.00000   -1.20000
AFIX   0
H1    2    0.252072    0.679646    0.501381    11.00000    0.11321
H6    2    0.745828   -0.226046    0.518188    11.00000    0.10806
HKLF 4


REM  xcalibur
REM wR2 = 0.1189, GooF = S = 1.113, Restrained GooF = 1.113 for all data
REM R1 = 0.0340 for 2405 Fo > 4sig(Fo) and 0.0508 for all 3714 data
REM 225 parameters refined using 0 restraints

END

WGHT      0.0532      0.0911

REM Instructions for potential hydrogen bonds
EQIV $1 -x+1, -y+1, -z+1
HTAB O1 O4_$1
EQIV $2 -x+1, -y, -z+1
HTAB O3 O1_$2
HTAB O3 O2_$2

REM Highest difference peak  0.139,  deepest hole -0.253,  1-sigma level  0.041
Q1    1   0.1697  0.9162  0.8681  11.00000  0.05    0.14
Q2    1   0.6915  0.4025  0.8681  11.00000  0.05    0.14
Q3    1   0.2515  0.8383  0.7364  11.00000  0.05    0.14
Q4    1   0.7701  0.3375  0.7331  11.00000  0.05    0.14
;

_shelx_res_checksum              58685

_shelx_hkl_file                  
;
   0   0   2   22.18    0.34
   0   0  -2   21.87    0.34
   0   0   3  419.11    8.09
   0   0   3  415.22    8.09
   0   0   3  416.34    8.09
   0   0  -3  413.55    8.09
   0   0  -3  412.51    8.09
   0   0  -3  413.76    8.09
   0   0   4    0.27    0.09
   0   0   4    0.22    0.03
   0   0   4    0.19    0.05
   0   0   4    0.30    0.06
   0   0  -4    0.25    0.05
   0   0  -4    0.23    0.08
   0   0  -4    0.38    0.04
   0   0  -4    0.26    0.03
   0   0   5  505.48    9.94
   0   0   5  512.47    9.93
   0   0   5  502.20    9.95
   0   0   5  513.48    9.93
   0   0  -5  513.47    9.94
   0   0  -5  509.19    9.93
   0   0  -5  505.45    9.95
   0   0  -5  511.62    9.93
   0   0   6  284.61    5.70
   0   0   6  293.66    5.72
   0   0   6  294.48    5.72
   0   0   6  297.21    5.71
   0   0  -6  296.41    5.72
   0   0  -6  293.00    5.71
   0   0  -6  287.13    5.70
   0   0  -6  291.63    5.70
   0   0   7   66.01    1.29
   0   0   7   64.52    1.29
   0   0   7   62.83    1.31
   0   0   7   63.48    1.31
   0   0  -7   65.09    1.29
   0   0  -7   62.87    1.31
   0   0  -7   65.71    1.29
   0   0  -7   65.15    1.30
   0   0   8   83.39    1.67
   0   0   8   83.86    1.67
   0   0   8   82.55    1.69
   0   0   8   85.72    1.68
   0   0  -8   82.87    1.66
   0   0  -8   84.40    1.68
   0   0  -8   84.31    1.69
   0   0  -8   81.74    1.67
   0   0   9  111.04    2.26
   0   0   9  117.16    2.25
   0   0   9  110.93    2.24
   0   0   9  111.76    2.26
   0   0  -9  113.30    2.24
   0   0  -9  112.74    2.26
   0   0  -9  111.15    2.24
   0   0  -9  113.96    2.25
   0   0  10   54.53    1.14
   0   0  10   54.58    1.18
   0   0  10   56.97    1.17
   0   0  10   56.86    1.15
   0   0 -10   55.73    1.14
   0   0 -10   57.85    1.17
   0   0 -10   55.91    1.14
   0   0 -10   57.18    1.16
   0   0  11   24.71    0.54
   0   0  11   25.35    0.54
   0   0  11   23.22    0.58
   0   0  11   23.80    0.56
   0   0 -11   24.65    0.57
   0   0 -11   24.52    0.53
   0   0 -11   24.87    0.55
   0   0 -11   24.13    0.53
   0   0  12   61.74    1.26
   0   0  12   60.53    1.29
   0   0  12   61.40    1.28
   0   0  12   60.67    1.26
   0   0 -12   61.24    1.27
   0   0 -12   61.61    1.26
   0   0 -12   60.59    1.29
   0   0 -12   61.82    1.25
   0   0  13    5.98    0.22
   0   0  13    6.44    0.20
   0   0  13    6.26    0.24
   0   0 -13    6.18    0.24
   0   0 -13    6.31    0.19
   0   0 -13    6.06    0.19
   0   0  14  178.07    3.52
   0   0  14  175.32    3.52
   0   0  14  178.40    3.55
   0   0 -14  172.56    3.55
   0   0 -14  175.40    3.51
   0   0 -14  181.85    3.52
   0   0  15    0.39    0.10
   0   0  15    0.77    0.19
   0   0  15    0.41    0.15
   0   0 -15    0.49    0.10
   0   0 -15    0.52    0.10
   0   0  16  159.75    3.27
   0   0  16  170.40    3.31
   0   0 -16  167.72    3.27
   0   0 -16  156.65    3.31
   0   0  17    1.72    0.22
   0   0  17    1.99    0.14
   0   0 -17    1.82    0.18
   0   0 -17    2.31    0.13
   0   0  18   11.77    0.41
   0   0  18   11.57    0.34
   0   0 -18   12.92    0.34
   0   0 -18   12.22    0.38
   0   0  19    0.59    0.23
   0   0 -19    0.38    0.11
   0   0 -19    0.35    0.16
   0   0  20   19.30    0.57
   0   0 -20   20.20    0.56
   0   0  21   16.55    0.53
   0   0 -21   16.54    0.50
   0   1 -21    0.34    0.16
   0  -1  21    0.39    0.27
   0   1 -20   -0.06    0.14
   0  -1  20   -0.39    0.25
   0   1 -19    0.19    0.10
   0   1 -19    0.27    0.15
   0  -1  19   -0.11    0.22
   0   1 -18    0.01    0.13
   0   1 -18    0.04    0.09
   0  -1  18    0.30    0.21
   0   1 -17    0.69    0.10
   0   1 -17    0.52    0.14
   0  -1  17    0.41    0.21
   0   1 -16    0.01    0.13
   0   1 -16    0.08    0.09
   0  -1  16    0.07    0.08
   0  -1  16   -0.16    0.19
   0   1 -15    0.13    0.09
   0   1 -15    0.22    0.13
   0  -1  15    0.04    0.18
   0  -1  15    0.02    0.07
   0  -1  15   -0.15    0.13
   0   1 -14    0.26    0.12
   0   1 -14    0.19    0.08
   0   1 -14    0.16    0.07
   0  -1  14    0.31    0.12
   0  -1  14    0.18    0.07
   0  -1  14    0.12    0.17
   0   1 -13    0.59    0.07
   0   1 -13    0.68    0.11
   0   1 -13    0.58    0.08
   0  -1  13    0.93    0.16
   0  -1  13    0.53    0.10
   0  -1  13    0.67    0.07
   0   1 -12    0.62    0.11
   0   1 -12    0.78    0.07
   0   1 -12    0.79    0.08
   0  -1  12    0.83    0.15
   0  -1  12    0.62    0.07
   0  -1  12    0.62    0.10
   0   1 -11    3.36    0.13
   0   1 -11    3.25    0.15
   0   1 -11    3.18    0.11
   0   1 -11    3.26    0.16
   0  -1  11    3.23    0.17
   0  -1  11    3.10    0.22
   0  -1  11    3.16    0.14
   0  -1  11    3.04    0.11
   0   1 -10    1.40    0.08
   0   1 -10    1.13    0.10
   0   1 -10    1.21    0.07
   0  -1  10    1.04    0.07
   0  -1  10    1.08    0.17
   0  -1  10    1.35    0.09
   0  -1  10    1.04    0.13
   0   1  -9    6.26    0.20
   0   1  -9    6.84    0.18
   0   1  -9    5.89    0.15
   0  -1   9    6.45    0.23
   0  -1   9    6.16    0.18
   0  -1   9    6.13    0.16
   0   1  -8    1.41    0.08
   0   1  -8    1.34    0.10
   0   1  -8    1.26    0.06
   0  -1   8    1.19    0.14
   0  -1   8    1.32    0.08
   0  -1   8    1.32    0.06
   0   1  -7    4.42    0.13
   0   1  -7    3.67    0.10
   0   1  -7    4.31    0.14
   0  -1   7    3.96    0.10
   0  -1   7    3.88    0.17
   0  -1   7    4.15    0.13
   0   1  -6    2.13    0.09
   0   1  -6    1.98    0.08
   0   1  -6    1.68    0.06
   0  -1   6    1.93    0.12
   0  -1   6    1.98    0.06
   0  -1   6    1.98    0.08
   0   1  -5    0.29    0.06
   0   1  -5    0.33    0.06
   0   1  -5    0.27    0.02
   0   1  -5    0.35    0.05
   0  -1   5    0.16    0.07
   0  -1   5    0.30    0.04
   0   1  -4    0.06    0.06
   0   1  -4   -0.02    0.04
   0   1  -4    0.04    0.03
   0  -1   4   -0.01    0.04
   0   1  -3    3.49    0.11
   0  -1   3    3.48    0.11
   0  -1   3    3.16    0.10
   0   1  -2    1.35    0.06
   0  -1   2    1.21    0.06
   0  -1   2    1.16    0.05
   0   1  -1    0.97    0.04
   0   1  -1    0.77    0.03
   0  -1   1    0.75    0.03
   0  -1   1    0.95    0.04
   0   1   0    0.07    0.02
   0  -1   0    0.04    0.02
   0   1   1    0.10    0.03
   0   1   1    0.11    0.04
   0  -1  -1    0.08    0.03
   0   1   2    0.26    0.05
   0  -1  -2    0.20    0.06
   0   1   3    0.35    0.09
   0   1   3    0.19    0.04
   0  -1  -3    0.20    0.03
   0  -1  -3    0.38    0.10
   0   1   4    0.04    0.04
   0   1   4    0.07    0.04
   0   1   4    0.05    0.11
   0  -1  -4    0.05    0.09
   0  -1  -4    0.08    0.04
   0  -1  -4    0.13    0.10
   0  -1  -4   -0.00    0.05
   0   1   5    0.39    0.11
   0   1   5    0.40    0.05
   0   1   5    0.39    0.05
   0  -1  -5    0.36    0.05
   0  -1  -5    0.45    0.08
   0  -1  -5    0.46    0.10
   0  -1  -5    0.41    0.05
   0   1   6    0.01    0.06
   0   1   6    0.06    0.04
   0   1   6   -0.07    0.10
   0  -1  -6   -0.00    0.05
   0  -1  -6   -0.00    0.06
   0  -1  -6   -0.01    0.10
   0  -1  -6    0.05    0.05
   0   1   7    1.44    0.13
   0   1   7    1.05    0.08
   0   1   7    1.23    0.07
   0   1   7    1.01    0.12
   0  -1  -7    1.29    0.08
   0  -1  -7    1.23    0.08
   0  -1  -7    1.10    0.08
   0  -1  -7    0.98    0.12
   0   1   8   -0.08    0.13
   0   1   8    0.02    0.07
   0   1   8    0.00    0.05
   0   1   8    0.07    0.12
   0  -1  -8    0.05    0.06
   0  -1  -8    0.14    0.13
   0  -1  -8    0.05    0.06
   0  -1  -8    0.02    0.06
   0   1   9   -0.04    0.14
   0   1   9   -0.08    0.12
   0   1   9    0.08    0.05
   0   1   9    0.01    0.08
   0  -1  -9    0.12    0.05
   0  -1  -9    0.08    0.06
   0  -1  -9   -0.03    0.06
   0  -1  -9    0.01    0.13
   0   1  10    0.38    0.14
   0   1  10    0.02    0.15
   0   1  10    0.19    0.09
   0   1  10    0.02    0.06
   0  -1 -10    0.16    0.14
   0  -1 -10    0.09    0.07
   0  -1 -10   -0.08    0.07
   0  -1 -10    0.05    0.06
   0   1  11    1.26    0.09
   0   1  11    1.07    0.16
   0   1  11    1.17    0.13
   0   1  11    1.14    0.17
   0  -1 -11    1.35    0.10
   0  -1 -11    1.02    0.16
   0  -1 -11    1.15    0.08
   0  -1 -11    1.11    0.09
   0   1  12   -0.04    0.08
   0   1  12    0.20    0.16
   0   1  12   -0.07    0.12
   0   1  12    0.20    0.17
   0  -1 -12    0.08    0.07
   0  -1 -12   -0.01    0.08
   0  -1 -12    0.10    0.08
   0  -1 -12   -0.05    0.16
   0   1  13    3.16    0.21
   0   1  13    3.50    0.16
   0   1  13    3.09    0.18
   0  -1 -13    3.51    0.14
   0  -1 -13    3.53    0.21
   0  -1 -13    3.56    0.15
   0  -1 -13    3.42    0.16
   0   1  14    0.47    0.17
   0   1  14    0.46    0.11
   0  -1 -14    0.43    0.11
   0  -1 -14    0.57    0.19
   0  -1 -14    0.47    0.09
   0   1  15    0.03    0.17
   0   1  15    0.33    0.21
   0   1  15    0.30    0.10
   0  -1 -15    0.38    0.10
   0  -1 -15    0.21    0.17
   0  -1 -15    0.33    0.09
   0   1  16    0.13    0.18
   0   1  16    0.08    0.10
   0  -1 -16   -0.04    0.17
   0  -1 -16    0.14    0.08
   0   1  17    0.14    0.11
   0   1  17    0.08    0.18
   0  -1 -17    0.22    0.08
   0  -1 -17   -0.01    0.17
   0   1  18    0.33    0.19
   0   1  18    0.10    0.11
   0  -1 -18    0.01    0.17
   0  -1 -18    0.08    0.09
   0   1  19    0.37    0.22
   0   1  19    0.77    0.14
   0  -1 -19    0.50    0.17
   0   1  20   -0.09    0.23
   0  -1 -20   -0.22    0.17
   0   1  21    0.42    0.24
   0  -1 -21    0.28    0.19
   0   1  22    0.11    0.24
   0  -1 -22    0.30    0.17
   0   2 -20    7.88    0.33
   0  -2  20    8.10    0.41
   0   2 -19    1.65    0.18
   0  -2  19    1.24    0.27
   0   2 -18    0.58    0.14
   0  -2  18    0.14    0.23
   0   2 -17   25.99    0.66
   0   2 -16   10.41    0.34
   0   2 -15    2.18    0.17
   0   2 -14   27.26    0.65
   0   2 -13   10.18    0.22
   0   2 -13    9.60    0.22
   0   2 -13    9.74    0.30
   0  -2  13   10.04    0.28
   0   2 -12   28.43    0.67
   0   2 -12   28.59    0.59
   0   2 -12   29.35    0.59
   0  -2  12   29.64    0.65
   0   2 -11    5.77    0.21
   0   2 -11    6.10    0.14
   0   2 -11    6.20    0.14
   0  -2  11    6.06    0.19
   0   2 -10   92.93    1.92
   0   2 -10   94.01    1.85
   0   2 -10   95.09    1.86
   0   2 -10   93.81    1.93
   0  -2  10   94.19    1.93
   0  -2  10   97.94    1.93
   0  -2  10   94.65    1.91
   0   2  -9   13.77    0.28
   0   2  -9   14.17    0.35
   0   2  -9   13.56    0.36
   0   2  -9   14.21    0.29
   0  -2   9   14.34    0.36
   0  -2   9   13.43    0.34
   0  -2   9   13.38    0.36
   0   2  -8  160.44    3.19
   0   2  -8  162.76    3.19
   0   2  -8  171.44    3.25
   0   2  -8  167.44    3.26
   0  -2   8  168.14    3.25
   0  -2   8  168.19    3.26
   0  -2   8  174.31    3.26
   0   2  -7  317.44    6.32
   0   2  -7  322.29    6.31
   0  -2   7  320.72    6.31
   0  -2   7  325.02    6.32
   0  -2   7  322.58    6.32
   0   2  -6  193.32    3.86
   0   2  -6  196.25    3.85
   0  -2   6  195.26    3.85
   0  -2   6  194.72    3.85
   0  -2   6  195.72    3.85
   0   2  -5    8.22    0.21
   0   2  -5    8.08    0.22
   0  -2   5    8.48    0.22
   0  -2   5    8.30    0.22
   0   2  -4  365.13    7.07
   0   2  -4  361.84    7.04
   0  -2   4  360.11    7.04
   0  -2   4  368.69    7.08
   0  -2   4  358.29    7.07
   0   2  -3   54.60    1.09
   0   2  -3   54.18    1.06
   0  -2   3   53.70    1.09
   0  -2   3   53.52    1.06
   0   2  -2   94.01    1.85
   0   2  -2   94.62    1.84
   0  -2   2   91.90    1.87
   0  -2   2   94.51    1.85
   0  -2   2   92.98    1.84
   0   2  -1  460.57    8.84
   0   2  -1  448.00    8.84
   0  -2   1  442.60    8.84
   0  -2   1  465.32    8.84
   0   2   0  102.73    2.01
   0   2   0  102.36    1.99
   0  -2   0  101.87    2.02
   0  -2   0   99.86    1.99
   0  -2   0  103.28    2.01
   0   2   1   56.33    1.13
   0   2   1   55.26    1.13
   0  -2  -1   55.82    1.13
   0  -2  -1   57.30    1.13
   0   2   2  432.99    8.34
   0   2   2  435.35    8.34
   0   2   2  424.80    8.34
   0  -2  -2  423.88    8.34
   0  -2  -2  414.31    8.34
   0  -2  -2  431.00    8.34
   0   2   3   57.30    1.16
   0   2   3   59.17    1.16
   0  -2  -3   58.03    1.16
   0  -2  -3   57.58    1.16
   0  -2  -3   54.17    1.15
   0   2   4  770.28   15.13
   0   2   4  775.28   15.16
   0  -2  -4  782.04   15.13
   0  -2  -4  779.39   15.16
   0  -2  -4  790.67   15.17
   0   2   5    1.28    0.12
   0   2   5    1.22    0.06
   0  -2  -5    1.19    0.13
   0  -2  -5    1.27    0.05
   0   2   6 1321.54   25.75
   0   2   6 1334.69   25.77
   0  -2  -6 1313.35   25.77
   0  -2  -6 1328.97   25.75
   0  -2  -6 1312.19   25.78
   0   2   7    1.56    0.14
   0   2   7    1.48    0.09
   0   2   7    1.38    0.08
   0  -2  -7    1.27    0.13
   0  -2  -7    1.22    0.07
   0  -2  -7    0.97    0.09
   0  -2  -7    1.68    0.13
   0   2   8   27.07    0.60
   0   2   8   27.42    0.58
   0   2   8   28.88    0.61
   0  -2  -8   26.66    0.60
   0  -2  -8   28.23    0.60
   0  -2  -8   27.36    0.57
   0  -2  -8   27.36    0.61
   0   2   9  280.32    5.48
   0   2   9  274.46    5.46
   0   2   9  273.58    5.45
   0  -2  -9  279.74    5.48
   0  -2  -9  278.20    5.45
   0  -2  -9  282.32    5.46
   0  -2  -9  278.34    5.47
   0   2  10  213.87    4.26
   0   2  10  212.97    4.24
   0   2  10  215.93    4.23
   0  -2 -10  214.22    4.23
   0  -2 -10  212.58    4.25
   0  -2 -10  211.09    4.26
   0  -2 -10  220.52    4.23
   0   2  11  179.44    3.61
   0   2  11  180.09    3.63
   0   2  11  182.64    3.61
   0  -2 -11  181.20    3.62
   0  -2 -11  185.18    3.60
   0  -2 -11  182.59    3.64
   0  -2 -11  183.25    3.60
   0   2  12  450.41    8.62
   0   2  12  438.91    8.61
   0   2  12  438.31    8.64
   0  -2 -12  443.46    8.61
   0  -2 -12  431.41    8.61
   0  -2 -12  439.34    8.63
   0  -2 -12  432.99    8.64
   0   2  13    0.30    0.14
   0   2  13    0.47    0.20
   0   2  13    0.24    0.11
   0  -2 -13    0.34    0.10
   0  -2 -13    0.09    0.09
   0  -2 -13    0.12    0.10
   0  -2 -13    0.08    0.21
   0   2  14  238.10    4.74
   0   2  14  235.82    4.77
   0   2  14  239.77    4.75
   0  -2 -14  235.13    4.77
   0  -2 -14  237.25    4.73
   0  -2 -14  248.37    4.74
   0   2  15    2.58    0.24
   0   2  15    3.19    0.17
   0   2  15    2.65    0.20
   0  -2 -15    2.37    0.22
   0  -2 -15    2.61    0.14
   0   2  16    0.32    0.17
   0   2  16    0.24    0.11
   0  -2 -16    0.50    0.20
   0  -2 -16    0.06    0.09
   0   2  17   -0.03    0.18
   0   2  17    0.21    0.12
   0  -2 -17    0.21    0.20
   0  -2 -17    0.18    0.09
   0   2  18   44.06    1.02
   0   2  18   44.25    1.02
   0  -2 -18   46.60    1.04
   0  -2 -18   46.20    0.98
   0   2  19    0.02    0.13
   0   2  19    0.01    0.21
   0  -2 -19    0.13    0.20
   0   2  20   33.16    0.79
   0   2  20   30.91    0.78
   0  -2 -20   32.86    0.81
   0   2  21    0.14    0.23
   0   2  21    0.33    0.15
   0  -2 -21    0.19    0.20
   0   3 -19    0.08    0.15
   0  -3  19    0.11    0.26
   0   3 -18    0.06    0.14
   0  -3  18    0.23    0.25
   0   3 -17    0.01    0.12
   0  -3  17    0.09    0.23
   0   3 -16    0.55    0.14
   0  -3  16    0.56    0.23
   0   3 -15    0.52    0.14
   0  -3  15    0.45    0.21
   0   3 -14    2.48    0.17
   0  -3  14    2.11    0.23
   0   3 -13    0.89    0.13
   0  -3  13    1.18    0.20
   0   3 -12    1.25    0.13
   0  -3  12    1.02    0.18
   0   3 -11    0.35    0.10
   0  -3  11    0.44    0.15
   0   3 -10    0.55    0.09
   0  -3  10    0.49    0.08
   0  -3  10    0.69    0.14
   0   3  -9    0.16    0.08
   0   3  -9    0.28    0.09
   0  -3   9    0.03    0.12
   0  -3   9    0.16    0.07
   0   3  -8    0.17    0.08
   0   3  -8    0.16    0.08
   0  -3   8    0.05    0.09
   0  -3   8    0.23    0.07
   0  -3   8    0.06    0.11
   0   3  -7    3.90    0.15
   0   3  -7    3.19    0.15
   0  -3   7    3.42    0.16
   0  -3   7    3.47    0.15
   0  -3   7    3.63    0.16
   0   3  -6    0.53    0.03
   0   3  -6    0.60    0.09
   0   3  -6    0.65    0.08
   0  -3   6    0.54    0.08
   0  -3   6    0.78    0.11
   0  -3   6    0.57    0.04
   0   3  -5    1.46    0.06
   0   3  -5    1.89    0.10
   0  -3   5    1.52    0.10
   0  -3   5    1.62    0.11
   0  -3   5    1.49    0.06
   0  -3   5    1.74    0.11
   0   3  -4    0.01    0.03
   0   3  -4   -0.00    0.06
   0  -3   4   -0.04    0.08
   0  -3   4   -0.08    0.07
   0  -3   4    0.00    0.06
   0  -3   4   -0.05    0.04
   0   3  -3    0.32    0.04
   0  -3   3    0.28    0.08
   0  -3   3    0.30    0.05
   0  -3   3    0.25    0.06
   0   3  -2    2.45    0.09
   0   3  -2    2.23    0.08
   0  -3   2    2.04    0.09
   0  -3   2    2.25    0.12
   0  -3   2    2.07    0.09
   0   3  -1    3.11    0.11
   0   3  -1    3.32    0.10
   0  -3   1    3.00    0.11
   0  -3   1    3.26    0.11
   0  -3   1    3.07    0.12
   0   3   0    4.61    0.15
   0   3   0    4.80    0.15
   0   3   0    5.03    0.12
   0  -3   0    4.67    0.14
   0  -3   0    4.82    0.12
   0  -3   0    4.72    0.15
   0   3   1    1.53    0.08
   0   3   1    1.41    0.09
   0   3   1    1.70    0.10
   0  -3  -1    1.32    0.09
   0  -3  -1    1.27    0.05
   0  -3  -1    1.57    0.08
   0   3   2    2.45    0.11
   0   3   2    2.66    0.12
   0   3   2    2.44    0.11
   0  -3  -2    2.77    0.11
   0  -3  -2    2.32    0.14
   0  -3  -2    2.37    0.11
   0   3   3    0.99    0.08
   0   3   3    1.18    0.08
   0   3   3    1.37    0.10
   0  -3  -3    1.11    0.08
   0  -3  -3    1.43    0.09
   0  -3  -3    1.36    0.13
   0   3   4    1.45    0.11
   0   3   4    1.38    0.09
   0  -3  -4    1.13    0.08
   0  -3  -4    1.37    0.14
   0  -3  -4    1.27    0.09
   0   3   5    2.18    0.11
   0   3   5    2.11    0.12
   0  -3  -5    2.22    0.11
   0  -3  -5    1.79    0.16
   0  -3  -5    2.15    0.11
   0   3   6    1.04    0.13
   0   3   6    0.95    0.05
   0  -3  -6    1.19    0.04
   0  -3  -6    1.03    0.16
   0  -3  -6    1.14    0.09
   0   3   7    0.35    0.12
   0   3   7    0.20    0.06
   0  -3  -7    0.32    0.04
   0  -3  -7    0.29    0.08
   0   3   8    1.10    0.14
   0   3   8    1.15    0.09
   0  -3  -8    1.16    0.18
   0  -3  -8    1.28    0.06
   0  -3  -8    1.19    0.11
   0   3   9    0.18    0.14
   0   3   9    0.21    0.08
   0   3   9    0.17    0.08
   0  -3  -9    0.22    0.05
   0  -3  -9    0.19    0.08
   0  -3  -9    0.20    0.13
   0  -3  -9    0.36    0.14
   0   3  10    0.89    0.10
   0   3  10    0.95    0.16
   0   3  10    1.06    0.11
   0  -3 -10    1.03    0.07
   0  -3 -10    0.92    0.10
   0  -3 -10    1.11    0.18
   0  -3 -10    1.01    0.15
   0   3  11    0.04    0.17
   0   3  11   -0.01    0.09
   0   3  11   -0.07    0.10
   0  -3 -11    0.08    0.14
   0  -3 -11   -0.17    0.18
   0  -3 -11   -0.04    0.06
   0   3  12    0.18    0.11
   0   3  12    0.33    0.17
   0   3  12    0.14    0.10
   0  -3 -12    0.20    0.14
   0  -3 -12    0.18    0.07
   0  -3 -12    0.12    0.19
   0   3  13    1.05    0.13
   0   3  13    0.92    0.19
   0   3  13    0.78    0.13
   0  -3 -13    0.81    0.22
   0  -3 -13    1.04    0.14
   0  -3 -13    1.05    0.09
   0   3  14    0.08    0.14
   0   3  14   -0.13    0.10
   0   3  14   -0.14    0.20
   0  -3 -14    0.06    0.08
   0  -3 -14   -0.05    0.12
   0  -3 -14   -0.10    0.22
   0   3  15   -0.08    0.20
   0   3  15    0.06    0.10
   0   3  15    0.06    0.15
   0  -3 -15    0.14    0.09
   0  -3 -15    0.07    0.11
   0  -3 -15    0.22    0.22
   0   3  16    0.05    0.15
   0   3  16   -0.02    0.11
   0  -3 -16   -0.41    0.23
   0  -3 -16   -0.07    0.11
   0   3  17    0.45    0.18
   0   3  17    0.33    0.13
   0  -3 -17    0.53    0.12
   0  -3 -17    0.32    0.23
   0   3  18    0.03    0.13
   0   3  18   -0.18    0.20
   0  -3 -18    0.23    0.22
   0  -3 -18   -0.12    0.11
   0   3  19   -0.06    0.20
   0   3  19   -0.11    0.14
   0  -3 -19    0.09    0.24
   0   3  20    0.16    0.15
   0  -3 -20    0.21    0.24
   0   3  21    0.10    0.17
   0  -3 -21   -0.03    0.25
   0   4 -18   -0.03    0.13
   0  -4  18    0.17    0.16
   0  -4  18    0.22    0.26
   0   4 -17    4.37    0.23
   0  -4  17    4.00    0.31
   0  -4  17    3.77    0.23
   0   4 -16    0.57    0.15
   0  -4  16    0.62    0.14
   0  -4  16    0.74    0.25
   0   4 -15    0.29    0.13
   0  -4  15    0.17    0.13
   0  -4  15    0.44    0.22
   0   4 -14    1.24    0.15
   0  -4  14    1.31    0.22
   0  -4  14    1.52    0.15
   0   4 -13    0.83    0.13
   0  -4  13    0.74    0.14
   0  -4  13    0.93    0.21
   0   4 -12    1.72    0.15
   0  -4  12    1.52    0.21
   0  -4  12    1.81    0.15
   0   4 -11    1.68    0.15
   0  -4  11    2.17    0.20
   0  -4  11    1.87    0.16
   0   4 -10   58.60    1.30
   0  -4  10   61.27    1.28
   0  -4  10   60.02    1.28
   0   4  -9   14.38    0.41
   0  -4   9   15.56    0.41
   0  -4   9   15.19    0.41
   0   4  -8  130.81    2.65
   0   4  -8  128.46    2.68
   0  -4   8  132.44    2.67
   0  -4   8  134.69    2.66
   0   4  -7  208.09    4.35
   0   4  -7  214.99    4.26
   0   4  -7  216.60    4.32
   0  -4   7  218.05    4.35
   0  -4   7  219.61    4.32
   0  -4   7  222.72    4.26
   0   4  -6   42.63    0.85
   0   4  -6   41.30    0.89
   0  -4   6   43.04    0.91
   0  -4   6   39.70    0.89
   0  -4   6   42.41    0.84
   0  -4   6   42.28    0.92
   0   4  -5   23.64    0.53
   0   4  -5   24.40    0.50
   0  -4   5   23.77    0.55
   0  -4   5   24.05    0.57
   0  -4   5   24.09    0.50
   0  -4   5   22.77    0.53
   0   4  -4    2.27    0.11
   0   4  -4    2.56    0.09
   0  -4   4    2.47    0.10
   0  -4   4    2.06    0.15
   0  -4   4    2.43    0.13
   0   4  -3  278.95    5.44
   0   4  -3  279.51    5.43
   0  -4   3  286.18    5.48
   0  -4   3  270.89    5.44
   0  -4   3  276.50    5.43
   0  -4   3  273.63    5.47
   0   4  -2   42.57    0.88
   0   4  -2   43.17    0.87
   0  -4   2   41.84    0.87
   0  -4   2   40.64    0.91
   0  -4   2   43.56    0.87
   0  -4   2   42.01    0.91
   0   4  -1   67.68    1.41
   0   4  -1   70.61    1.36
   0   4  -1   68.82    1.38
   0  -4   1   65.65    1.36
   0  -4   1   68.46    1.37
   0  -4   1   67.31    1.40
   0   4   0    0.48    0.08
   0   4   0    0.45    0.05
   0   4   0    0.43    0.07
   0  -4   0    0.58    0.06
   0  -4   0    0.57    0.08
   0  -4   0    0.48    0.08
   0   4   1   43.03    0.91
   0   4   1   41.44    0.90
   0   4   1   42.43    0.89
   0  -4  -1   42.82    0.84
   0  -4  -1   41.39    0.90
   0  -4  -1   39.84    0.91
   0  -4  -1   43.50    0.89
   0   4   2  118.91    2.39
   0   4   2  118.43    2.40
   0   4   2  119.61    2.39
   0  -4  -2  118.68    2.38
   0  -4  -2  116.97    2.39
   0  -4  -2  121.32    2.40
   0   4   3    3.20    0.14
   0   4   3    2.94    0.14
   0   4   3    2.93    0.14
   0  -4  -3    3.04    0.14
   0  -4  -3    2.91    0.13
   0   4   4    0.48    0.09
   0   4   4    0.38    0.10
   0   4   4    0.46    0.09
   0  -4  -4    0.34    0.08
   0  -4  -4    0.37    0.15
   0  -4  -4    0.31    0.09
   0   4   5  275.55    5.32
   0   4   5  264.28    5.30
   0  -4  -5  268.08    5.30
   0  -4  -5  269.13    5.31
   0  -4  -5  267.07    5.31
   0   4   6   91.25    1.86
   0   4   6   88.69    1.84
   0  -4  -6   92.84    1.84
   0  -4  -6   91.75    1.84
   0  -4  -6   88.11    1.85
   0   4   7   73.54    1.52
   0   4   7   71.50    1.49
   0  -4  -7   72.02    1.51
   0  -4  -7   73.41    1.50
   0  -4  -7   72.88    1.50
   0   4   8   25.36    0.51
   0   4   8   26.37    0.59
   0   4   8   24.79    0.60
   0  -4  -8   27.26    0.61
   0  -4  -8   26.58    0.59
   0   4   9  103.91    2.07
   0   4   9  100.25    2.01
   0  -4  -9  105.90    2.09
   0  -4  -9  104.86    2.08
   0   4  10    0.84    0.08
   0   4  10    0.76    0.15
   0  -4 -10    0.62    0.20
   0  -4 -10    0.84    0.06
   0   4  11    0.27    0.16
   0   4  11    0.18    0.09
   0   4  11    0.36    0.10
   0  -4 -11   -0.01    0.20
   0  -4 -11    0.25    0.18
   0  -4 -11    0.35    0.06
   0   4  12   17.02    0.45
   0   4  12   16.73    0.46
   0   4  12   16.05    0.39
   0  -4 -12   18.16    0.38
   0  -4 -12   17.98    0.49
   0  -4 -12   17.01    0.46
   0   4  13  151.72    3.21
   0   4  13  158.32    3.13
   0  -4 -13  156.00    3.20
   0  -4 -13  163.68    3.18
   0   4  14   21.56    0.50
   0   4  14   21.44    0.56
   0  -4 -14   22.67    0.54
   0  -4 -14   21.46    0.58
   0   4  15   36.28    0.78
   0   4  15   34.11    0.84
   0  -4 -15   34.91    0.86
   0  -4 -15   37.59    0.81
   0   4  16   34.66    0.85
   0  -4 -16   35.77    0.87
   0  -4 -16   36.87    0.81
   0   4  17    3.41    0.22
   0  -4 -17    3.25    0.19
   0   4  18    1.31    0.18
   0  -4 -18    1.44    0.28
   0   4  19    2.99    0.23
   0  -4 -19    2.93    0.31
   0   4  20   43.30    1.07
   0  -4 -20   46.27    1.08
   0   5 -16    0.30    0.15
   0  -5  16    0.32    0.18
   0  -5  16    0.15    0.24
   0   5 -15    0.01    0.13
   0  -5  15    0.01    0.17
   0  -5  15   -0.12    0.23
   0   5 -14    0.19    0.14
   0  -5  14    0.08    0.17
   0   5 -13    0.49    0.14
   0  -5  13    0.38    0.16
   0  -5  13    0.61    0.22
   0   5 -12    0.97    0.16
   0  -5  12    1.16    0.20
   0  -5  12    1.13    0.17
   0   5 -11    0.27    0.14
   0  -5  11    0.59    0.16
   0  -5  11    0.85    0.20
   0   5 -10    2.65    0.19
   0  -5  10    2.47    0.23
   0   5  -9    3.70    0.22
   0  -5   9    3.86    0.23
   0  -5   9    3.96    0.23
   0   5  -8    3.63    0.21
   0  -5   8    4.41    0.23
   0  -5   8    4.01    0.21
   0   5  -7    0.79    0.06
   0  -5   7    0.90    0.16
   0  -5   7    0.86    0.16
   0   5  -6   -0.04    0.05
   0   5  -6   -0.06    0.09
   0  -5   6    0.08    0.13
   0  -5   6    0.09    0.13
   0  -5   6   -0.03    0.06
   0   5  -5    0.22    0.08
   0   5  -5    0.15    0.06
   0  -5   5    0.28    0.13
   0  -5   5    0.23    0.13
   0  -5   5    0.19    0.07
   0   5  -4    1.80    0.09
   0  -5   4    1.77    0.14
   0  -5   4    1.40    0.16
   0  -5   4    1.71    0.10
   0   5  -3    0.78    0.08
   0   5  -3    0.73    0.08
   0  -5   3    0.61    0.14
   0  -5   3    0.68    0.08
   0  -5   3    0.65    0.11
   0   5  -2    1.05    0.09
   0   5  -2    0.83    0.11
   0   5  -2    1.02    0.08
   0  -5   2    0.89    0.10
   0  -5   2    1.00    0.11
   0  -5   2    0.84    0.15
   0   5  -1   -0.09    0.09
   0   5  -1   -0.04    0.05
   0   5  -1   -0.07    0.07
   0  -5   1    0.18    0.09
   0  -5   1    0.03    0.08
   0   5   0    0.17    0.08
   0   5   0    0.26    0.08
   0  -5   0    0.21    0.08
   0  -5   0    0.10    0.09
   0   5   1    1.05    0.11
   0   5   1    0.94    0.09
   0  -5  -1    0.74    0.06
   0  -5  -1    0.88    0.17
   0  -5  -1    0.86    0.10
   0   5   2    1.85    0.12
   0   5   2    1.74    0.13
   0  -5  -2    1.87    0.12
   0  -5  -2    1.93    0.19
   0   5   3    2.08    0.14
   0   5   3    2.19    0.15
   0  -5  -3    2.02    0.13
   0  -5  -3    2.50    0.21
   0   5   4    3.82    0.17
   0   5   4    3.62    0.17
   0  -5  -4    4.18    0.24
   0  -5  -4    3.50    0.17
   0   5   5    2.84    0.17
   0  -5  -5    2.85    0.23
   0   5   6    2.10    0.15
   0  -5  -6    1.75    0.23
   0   5   7    0.81    0.13
   0  -5  -7    1.08    0.22
   0   5   8    0.96    0.13
   0  -5  -8    1.00    0.24
   0   5   9    0.32    0.11
   0  -5  -9    0.71    0.25
   0   5  10   -0.13    0.13
   0  -5 -10   -0.33    0.25
   0  -5 -11    0.28    0.25
   0  -5 -12   -0.04    0.20
   0  -5 -12    0.31    0.23
   0   5  13   -0.09    0.12
   0  -5 -13   -0.07    0.21
   0  -5 -13    0.07    0.22
   0   5  14    0.13    0.13
   0  -5 -14    0.03    0.20
   0  -5 -14    0.36    0.24
   0   5  15   -0.12    0.13
   0  -5 -15   -0.08    0.19
   0  -5 -15   -0.19    0.25
   0   5  16   -0.02    0.14
   0  -5 -16    0.08    0.18
   0  -5 -16    0.05    0.26
   0   5  17    0.07    0.16
   0  -5 -17    0.04    0.18
   0  -5 -17    0.19    0.27
   0   5  18    0.27    0.17
   0  -5 -18    0.31    0.28
   0   5  19    0.66    0.19
   0  -5 -19    0.54    0.30
   0   6 -14    5.36    0.28
   0  -6  14    5.28    0.31
   0  -6  14    5.11    0.33
   0   6 -13    0.02    0.15
   0  -6  13   -0.14    0.19
   0  -6  13    0.05    0.23
   0   6 -12   -0.03    0.14
   0  -6  12    0.18    0.21
   0  -6  12    0.09    0.18
   0   6 -11    6.76    0.30
   0  -6  11    7.39    0.32
   0  -6  11    7.30    0.32
   0   6 -10    2.46    0.20
   0  -6  10    2.65    0.23
   0  -6  10    2.47    0.23
   0   6  -9    4.28    0.24
   0  -6   9    4.59    0.24
   0  -6   9    4.29    0.26
   0  -6   8    4.46    0.26
   0  -6   8    4.87    0.24
   0  -6   7   11.48    0.34
   0  -6   7   10.11    0.38
   0  -6   6   16.21    0.43
   0  -6   6   16.25    0.48
   0  -6   5   42.25    0.93
   0  -6   5   44.74    1.00
   0   6  -4    1.34    0.15
   0   6  -4    1.83    0.11
   0  -6   4    1.35    0.20
   0  -6   4    1.44    0.15
   0   6  -3   24.28    0.54
   0   6  -3   25.21    0.61
   0  -6   3   23.85    0.54
   0   6  -2    0.18    0.11
   0   6  -2    0.35    0.09
   0  -6   2    0.30    0.10
   0  -6   2    0.49    0.13
   0   6  -1   13.69    0.40
   0   6  -1   14.20    0.36
   0  -6   1   13.48    0.35
   0  -6   1   13.31    0.32
   0   6   0    3.64    0.19
   0   6   0    3.55    0.16
   0  -6   0    3.31    0.12
   0  -6   0    3.53    0.16
   0   6   1   10.83    0.33
   0   6   1   11.77    0.31
   0  -6  -1   10.74    0.36
   0   6   2    4.25    0.20
   0   6   2    4.25    0.21
   0  -6  -2    4.15    0.27
   0   6   3  107.07    2.18
   0   6   3  104.41    2.19
   0  -6  -3  106.03    2.20
   0   6   4  129.15    2.63
   0   6   4  126.50    2.63
   0  -6  -4  130.30    2.64
   0   6   5   20.08    0.53
   0  -6  -5   20.03    0.57
   0   6   6   77.44    1.65
   0  -6  -6   77.72    1.65
   0   6   7   50.02    1.10
   0  -6  -7   48.69    1.11
   0   6   8   34.73    0.83
   0  -6  -8   35.81    0.85
   0   6   9  121.91    2.48
   0  -6  -9  117.49    2.47
   0   6  10    0.34    0.13
   0  -6 -10    0.34    0.29
   0   6  11   34.68    0.83
   0  -6 -11   33.84    0.83
   0   6  12    2.47    0.20
   0  -6 -12    2.20    0.29
   0  -6 -13   24.58    0.66
   0  -6 -14   -0.09    0.26
   0  -6 -14    0.19    0.25
   0   6  15    1.92    0.20
   0  -6 -15    1.71    0.25
   0  -6 -15    1.82    0.30
   0   6  16   21.68    0.61
   0  -6 -16   21.14    0.63
   0  -6 -16   21.06    0.58
   0   6  17   30.58    0.81
   0  -6 -17   30.56    0.82
   0   7 -11   -0.04    0.15
   0  -7  11   -0.20    0.23
   0  -7  11    0.05    0.23
   0   7 -10    0.20    0.16
   0  -7  10    0.24    0.22
   0  -7  10    0.10    0.21
   0  -7   9   -0.18    0.20
   0  -7   8   -0.03    0.21
   0  -7   7    0.09    0.21
   0  -7   6    0.41    0.22
   0   7  -5   -0.14    0.13
   0  -7   5   -0.06    0.20
   0   7  -4   -0.01    0.14
   0  -7   4    0.40    0.20
   0   7  -3   -0.04    0.13
   0  -7   3   -0.02    0.20
   0   7  -2    0.50    0.11
   0   7  -2    0.59    0.16
   0   7  -1    0.78    0.14
   0   7  -1    0.60    0.11
   0   7   0    1.14    0.17
   0   7   0    1.22    0.14
   0  -7   0    1.08    0.24
   0   7   1    0.09    0.14
   0   7   1    0.34    0.12
   0   7   2    0.64    0.15
   0   7   2    0.81    0.13
   0  -7  -2    0.54    0.25
   0   7   3    0.70    0.17
   0   7   3    0.97    0.14
   0  -7  -3    0.96    0.26
   0   7   4    0.04    0.16
   0   7   4    0.10    0.13
   0  -7  -4   -0.01    0.26
   0   7   5    0.36    0.13
   0  -7  -5    0.23    0.29
   0   7   6    1.04    0.15
   0  -7  -6    0.67    0.30
   0   7   7    0.25    0.13
   0  -7  -7    0.23    0.29
   0   7   8    0.54    0.15
   0  -7  -8   -0.11    0.31
   0   7   9    0.07    0.15
   0  -7  -9    0.16    0.31
   0   7  10   -0.20    0.15
   0  -7 -10    0.03    0.32
   0   7  11    0.05    0.15
   0  -7 -11   -0.19    0.31
   0   7  12   -0.06    0.16
   0  -7 -12    0.13    0.32
   0   7  13    0.11    0.16
   0  -7 -13    0.01    0.31
   0   7  14    0.29    0.18
   0  -7 -14   -0.33    0.31
   0  -7 -14   -0.15    0.29
   0  -7 -15    0.32    0.28
   0  -7 -15    0.12    0.29
   0   8  -6    1.04    0.18
   0  -8   6    0.79    0.27
   0   8  -5    1.15    0.18
   0  -8   5    0.69    0.26
   0   8  -4    0.32    0.16
   0  -8   4    0.27    0.28
   0   8  -3    8.29    0.34
   0  -8   3    7.71    0.40
   0   8  -2    2.47    0.22
   0   8  -1    0.92    0.18
   0   8   0    3.39    0.24
   0  -8   0    3.48    0.34
   0   8   1   10.48    0.37
   0   8   1    9.87    0.33
   0  -8  -1    9.69    0.45
   0   8   2    1.09    0.15
   0   8   2    1.05    0.19
   0  -8  -2    1.24    0.31
   0   8   3    0.28    0.13
   0   8   3    0.30    0.16
   0  -8  -3   -0.05    0.30
   0   8   4    0.12    0.14
   0  -8  -4    0.24    0.32
   0   8   5    3.40    0.22
   0  -8  -5    3.71    0.36
   0   8   6    5.07    0.25
   0  -8  -6    4.96    0.39
   0   8   7    2.92    0.23
   0  -8  -7    2.98    0.38
   0   8   8   13.01    0.43
   0  -8  -8   12.25    0.53
   0   8   9    0.88    0.19
   0  -8  -9    0.46    0.37
   0   8  10    1.00    0.19
   0  -8 -10    1.51    0.37
   0   8  11    1.47    0.21
   0  -8 -11    1.49    0.38
   1  -8  -7    0.26    0.36
  -1   8   7    0.07    0.18
   1  -8  -6    0.08    0.34
  -1   8   6   -0.05    0.17
   1  -8  -5   -0.47    0.33
  -1   8   5   -0.14    0.17
   1  -8  -4   -0.10    0.33
  -1   8   4   -0.01    0.15
   1  -8  -3   -0.06    0.33
  -1   8   3    0.02    0.15
   1  -8  -2   -0.07    0.32
   1  -8  -1    0.25    0.31
  -1   8   1    0.24    0.17
   1  -8   0    0.22    0.30
  -1   8   0    0.10    0.17
   1  -8   1    0.67    0.28
  -1   8  -1    0.15    0.18
   1  -8   2    0.02    0.28
   1  -8   3   -0.12    0.28
   1  -7 -12    1.94    0.35
  -1   7  12    1.76    0.22
   1  -7 -11    5.59    0.40
  -1   7  11    5.40    0.30
   1  -7 -10    7.12    0.42
  -1   7  10    7.01    0.33
   1  -7  -9   13.11    0.50
  -1   7   9   14.40    0.46
   1  -7  -8    1.00    0.32
  -1   7   8    1.08    0.18
   1  -7  -7    2.35    0.33
  -1   7   7    2.92    0.21
   1  -7  -6   16.29    0.55
  -1   7   6   16.76    0.49
   1  -7  -5   19.09    0.60
  -1   7   5   20.56    0.55
   1  -7  -4   23.38    0.67
  -1   7   4   24.94    0.63
   1  -7  -3   20.30    0.62
  -1   7   3   21.22    0.56
   1  -7  -2    8.77    0.40
  -1   7   2    9.35    0.32
   1  -7  -1   10.25    0.41
  -1   7   1   10.68    0.34
  -1   7   1   10.76    0.38
   1  -7   0    0.96    0.25
  -1   7   0    1.14    0.15
  -1   7   0    1.24    0.19
   1  -7   1   12.71    0.45
   1  -7   2    0.06    0.23
   1  -7   5    0.25    0.20
  -1   7  -5    0.20    0.15
   1  -7   6   -0.14    0.22
  -1   7  -6   -0.07    0.14
   1  -7   7    1.04    0.23
  -1   7  -7    0.75    0.16
   1  -7   8    0.13    0.22
  -1   7  -8   -0.04    0.15
   1  -7   9    2.12    0.26
  -1   7  -9    2.39    0.22
   1  -6 -16   -0.07    0.32
  -1   6  16    0.20    0.19
   1  -6 -15   -0.05    0.30
   1  -6 -14    0.10    0.28
   1  -6 -14   -0.11    0.27
   1  -6 -13    0.37    0.27
   1  -6 -13    0.29    0.27
  -1   6  13    0.32    0.16
   1  -6 -12    0.54    0.29
  -1   6  12    0.40    0.16
   1  -6 -11    0.54    0.29
  -1   6  11    0.50    0.16
   1  -6 -10    0.21    0.28
  -1   6  10    0.52    0.15
   1  -6  -9    1.42    0.28
  -1   6   9    1.25    0.17
   1  -6  -8    1.31    0.28
  -1   6   8    1.53    0.18
   1  -6  -7    0.44    0.26
  -1   6   7    0.13    0.14
   1  -6  -6    0.13    0.23
  -1   6   6   -0.11    0.13
   1  -6  -5    0.38    0.24
  -1   6   5   -0.04    0.13
   1  -6  -4    0.27    0.22
  -1   6   4   -0.09    0.13
   1  -6  -3    0.01    0.21
  -1   6   3   -0.13    0.12
  -1   6   3    0.09    0.14
   1  -6  -2    0.38    0.21
  -1   6   2    0.53    0.15
  -1   6   2    0.33    0.12
   1  -6  -1   -0.04    0.19
  -1   6   1   -0.03    0.10
   1  -6   0    0.02    0.18
  -1   6   0   -0.04    0.10
   1  -6   1    0.32    0.18
  -1   6  -1    0.18    0.10
   1  -6   2    0.94    0.12
   1  -6   2    0.57    0.18
  -1   6  -2    0.82    0.11
   1  -6   3    1.08    0.13
  -1   6  -3    0.77    0.10
   1  -6   4    2.57    0.16
  -1   6  -4    2.32    0.19
   1  -6   5    2.45    0.17
   1  -6   5    2.45    0.22
  -1   6  -5    2.42    0.19
   1  -6   6    3.46    0.24
   1  -6   6    3.14    0.20
  -1   6  -6    2.99    0.21
   1  -6   7    1.80    0.22
   1  -6   7    1.23    0.17
  -1   6  -7    1.39    0.17
   1  -6   8    0.75    0.18
   1  -6   8    1.23    0.21
  -1   6  -8    1.04    0.17
   1  -6   9   -0.11    0.18
   1  -6   9    0.08    0.19
  -1   6  -9    0.10    0.14
   1  -6  10   -0.12    0.19
   1  -6  10    0.18    0.19
  -1   6 -10    0.06    0.14
   1  -6  11   -0.18    0.21
   1  -6  11    0.17    0.19
  -1   6 -11    0.14    0.14
   1  -6  12    0.30    0.22
   1  -6  12   -0.10    0.20
  -1   6 -12    0.19    0.15
   1  -6  13   -0.11    0.19
   1  -6  13   -0.29    0.23
  -1   6 -13    0.19    0.16
   1  -5 -18   12.91    0.51
  -1   5  18   12.58    0.46
   1  -5 -17    2.21    0.33
  -1   5  17    2.38    0.24
   1  -5 -16    6.64    0.39
  -1   5  16    6.79    0.31
   1  -5 -15    6.81    0.38
  -1   5  15    6.60    0.31
   1  -5 -14   20.04    0.54
   1  -5 -14   20.36    0.59
  -1   5  14   21.51    0.60
   1  -5 -13    3.49    0.30
   1  -5 -13    3.88    0.27
   1  -5 -12   14.50    0.44
   1  -5 -12   14.17    0.47
   1  -5 -11  125.80    2.56
  -1   5  11  125.13    2.61
   1  -5 -10    3.55    0.29
  -1   5  10    3.48    0.21
   1  -5  -9    3.50    0.28
  -1   5   9    3.60    0.20
   1  -5  -8    8.76    0.36
  -1   5   8    9.01    0.31
   1  -5  -7   88.09    1.82
  -1   5   7   86.75    1.84
   1  -5  -6   32.35    0.76
  -1   5   6   32.42    0.76
   1  -5  -5  168.48    3.35
  -1   5   5  164.11    3.35
   1  -5  -4   -0.12    0.18
  -1   5   4    0.01    0.12
   1  -5  -3   31.33    0.71
  -1   5   3   29.59    0.69
  -1   5   3   29.64    0.71
   1  -5  -2    7.92    0.18
   1  -5  -2    8.81    0.29
   1  -5  -2    7.76    0.18
   1  -5  -2    9.31    0.26
  -1   5   2    8.94    0.26
   1  -5  -1    0.26    0.05
   1  -5  -1    0.27    0.10
   1  -5  -1    0.06    0.16
   1  -5  -1    0.20    0.06
  -1   5   1    0.04    0.08
   1  -5   0   38.06    0.87
   1  -5   0   37.53    0.79
   1  -5   0   38.52    0.79
   1  -5   0   38.80    0.83
  -1   5   0   40.68    0.84
   1  -5   1    9.30    0.23
   1  -5   1    9.20    0.31
   1  -5   1    9.51    0.26
   1  -5   1    9.11    0.23
  -1   5  -1    9.93    0.27
   1  -5   2    0.01    0.09
   1  -5   2   -0.00    0.08
   1  -5   2   -0.08    0.15
  -1   5  -2    0.13    0.08
   1  -5   3   26.31    0.58
   1  -5   3   26.13    0.58
  -1   5  -3   24.91    0.64
   1  -5   4   -0.03    0.11
   1  -5   4    0.13    0.08
  -1   5  -4   -0.03    0.10
  -1   5  -4   -0.04    0.07
   1  -5   5   12.06    0.38
   1  -5   5   12.31    0.33
  -1   5  -5   12.80    0.30
  -1   5  -5   12.14    0.37
   1  -5   6    0.48    0.14
   1  -5   6    0.37    0.14
  -1   5  -6    0.37    0.12
  -1   5  -6    0.53    0.06
   1  -5   7    4.80    0.21
   1  -5   7    5.02    0.25
  -1   5  -7    4.84    0.23
   1  -5   8   25.91    0.66
   1  -5   8   25.44    0.61
  -1   5  -8   25.51    0.65
   1  -5   9  114.26    2.39
   1  -5   9  113.95    2.34
  -1   5  -9  115.94    2.39
   1  -5  10   22.06    0.58
   1  -5  10   23.65    0.61
  -1   5 -10   22.65    0.61
   1  -5  11    0.05    0.19
   1  -5  11   -0.17    0.17
  -1   5 -11    0.20    0.14
   1  -5  12    7.47    0.31
   1  -5  12    6.90    0.30
  -1   5 -12    7.10    0.30
   1  -5  13    2.12    0.21
   1  -5  13    1.65    0.22
  -1   5 -13    2.20    0.18
   1  -5  14    3.24    0.23
   1  -5  14    3.27    0.27
  -1   5 -14    2.85    0.21
   1  -5  15    1.22    0.26
   1  -5  15    1.54    0.20
  -1   5 -15    1.48    0.17
   1  -5  16    0.31    0.18
   1  -5  16    0.14    0.25
  -1   5 -16    0.18    0.15
   1  -4 -19   -0.06    0.30
  -1   4  19   -0.02    0.18
   1  -4 -18    0.07    0.29
  -1   4  18   -0.31    0.17
   1  -4 -17   -0.22    0.28
  -1   4  17   -0.22    0.15
   1  -4 -16   -0.07    0.27
  -1   4  16    0.42    0.15
   1  -4 -15   -0.13    0.25
   1  -4 -15    0.14    0.15
  -1   4  15    0.05    0.14
   1  -4 -14   -0.23    0.16
   1  -4 -14    0.23    0.23
  -1   4  14    0.08    0.13
   1  -4 -13   -0.26    0.18
   1  -4 -13   -0.15    0.25
  -1   4  13   -0.02    0.13
   1  -4 -12    0.07    0.23
   1  -4 -12    0.09    0.19
  -1   4  12    0.10    0.10
  -1   4  12   -0.05    0.12
  -1   4  12    0.07    0.12
   1  -4 -11   -0.23    0.19
   1  -4 -11   -0.08    0.23
  -1   4  11   -0.03    0.12
  -1   4  11    0.01    0.08
   1  -4 -10   -0.18    0.21
   1  -4 -10    0.03    0.05
  -1   4  10    0.04    0.07
  -1   4  10    0.03    0.11
   1  -4  -9    0.17    0.05
   1  -4  -9    0.26    0.21
  -1   4   9    0.19    0.06
  -1   4   9    0.10    0.11
  -1   4   9    0.26    0.11
   1  -4  -8    0.01    0.20
   1  -4  -8    0.07    0.04
  -1   4   8    0.05    0.10
  -1   4   8    0.09    0.10
  -1   4   8    0.08    0.04
   1  -4  -7    0.25    0.03
   1  -4  -7    0.25    0.18
  -1   4   7    0.32    0.09
  -1   4   7    0.24    0.03
  -1   4   7    0.30    0.10
   1  -4  -6    0.15    0.17
  -1   4   6    0.15    0.09
  -1   4   6    0.04    0.09
   1  -4  -5    0.16    0.09
   1  -4  -5    0.08    0.15
  -1   4   5    0.17    0.09
  -1   4   5    0.24    0.09
   1  -4  -4    0.08    0.14
   1  -4  -4    0.15    0.08
   1  -4  -4    0.23    0.09
  -1   4   4    0.12    0.08
  -1   4   4    0.26    0.09
   1  -4  -3    0.10    0.14
   1  -4  -3    0.12    0.08
   1  -4  -3    0.01    0.07
   1  -4  -3   -0.01    0.04
   1  -4  -3    0.02    0.03
  -1   4   3    0.06    0.07
   1  -4  -2    0.07    0.04
   1  -4  -2    0.05    0.12
   1  -4  -2   -0.02    0.04
   1  -4  -2    0.09    0.07
  -1   4   2   -0.01    0.07
   1  -4  -1    0.06    0.04
   1  -4  -1    0.16    0.10
   1  -4  -1    0.05    0.04
   1  -4  -1    0.08    0.07
  -1   4   1   -0.05    0.07
   1  -4   0    0.62    0.08
   1  -4   0    0.71    0.06
   1  -4   0    0.48    0.12
   1  -4   0    0.57    0.05
  -1   4   0    0.71    0.08
   1  -4   1    0.13    0.06
   1  -4   1    0.32    0.11
   1  -4   1    0.19    0.07
  -1   4  -1    0.20    0.06
   1  -4   2    0.80    0.08
   1  -4   2    0.87    0.08
  -1   4  -2    0.98    0.10
  -1   4  -2    0.75    0.07
   1  -4   3    0.26    0.08
   1  -4   3    0.19    0.08
   1  -4   3    0.17    0.06
  -1   4  -3    0.19    0.08
  -1   4  -3    0.17    0.06
   1  -4   4   -0.12    0.09
   1  -4   4    0.03    0.06
  -1   4  -4    0.02    0.08
  -1   4  -4    0.05    0.05
   1  -4   5    1.02    0.11
   1  -4   5    0.73    0.06
  -1   4  -5    0.80    0.09
  -1   4  -5    0.74    0.06
  -1   4  -5    0.72    0.11
   1  -4   6    3.14    0.10
   1  -4   6    3.83    0.19
   1  -4   6    4.16    0.17
  -1   4  -6    3.33    0.10
  -1   4  -6    3.70    0.18
  -1   4  -6    3.74    0.16
   1  -4   7    1.96    0.16
   1  -4   7    1.79    0.15
  -1   4  -7    2.15    0.14
  -1   4  -7    1.93    0.14
   1  -4   8    2.34    0.16
  -1   4  -8    1.78    0.15
   1  -4   9    0.16    0.14
  -1   4  -9    0.17    0.10
   1  -4  10    1.20    0.16
  -1   4 -10    0.98    0.14
   1  -4  11    0.73    0.17
  -1   4 -11    0.88    0.13
   1  -4  12   -0.17    0.17
  -1   4 -12    0.09    0.11
   1  -4  13   -0.26    0.17
  -1   4 -13    0.03    0.11
   1  -4  14    0.37    0.20
  -1   4 -14    0.16    0.12
   1  -4  15    0.26    0.21
  -1   4 -15    0.20    0.13
   1  -4  16    0.54    0.22
  -1   4 -16    0.41    0.14
   1  -4  17   -0.28    0.25
  -1   4 -17   -0.02    0.13
   1  -4  18   -0.11    0.27
  -1   4 -18    0.03    0.15
   1  -3 -20    2.35    0.31
  -1   3  20    1.81    0.20
   1  -3 -19    8.06    0.39
  -1   3  19    6.62    0.31
   1  -3 -18   20.93    0.60
  -1   3  18   19.70    0.57
   1  -3 -17   45.19    1.06
  -1   3  17   43.80    1.04
  -1   3  17   44.96    0.99
   1  -3 -16   13.51    0.35
   1  -3 -16   13.62    0.46
  -1   3  16   14.15    0.39
  -1   3  16   13.01    0.42
   1  -3 -15   13.50    0.45
   1  -3 -15   13.53    0.35
  -1   3  15   13.46    0.41
  -1   3  15   13.26    0.37
   1  -3 -14   13.27    0.44
   1  -3 -14   13.56    0.35
  -1   3  14   13.32    0.36
  -1   3  14   13.87    0.40
   1  -3 -13    7.19    0.21
   1  -3 -13    6.89    0.32
   1  -3 -13    7.26    0.23
  -1   3  13    6.51    0.23
  -1   3  13    7.48    0.28
  -1   3  13    7.00    0.24
   1  -3 -12   13.00    0.42
   1  -3 -12   13.75    0.32
   1  -3 -12   13.52    0.36
  -1   3  12   13.31    0.35
  -1   3  12   13.75    0.39
  -1   3  12   13.02    0.34
   1  -3 -11    9.69    0.29
   1  -3 -11    9.81    0.25
   1  -3 -11    9.50    0.35
  -1   3  11    9.29    0.27
  -1   3  11    9.64    0.27
  -1   3  11   10.00    0.31
   1  -3 -10  239.16    4.81
   1  -3 -10  240.53    4.74
   1  -3 -10  242.13    4.77
  -1   3  10  240.86    4.76
  -1   3  10  244.50    4.82
  -1   3  10  243.08    4.75
   1  -3  -9    0.10    0.07
  -1   3   9   -0.01    0.09
  -1   3   9    0.16    0.11
   1  -3  -8  348.71    6.65
   1  -3  -8  336.19    6.67
   1  -3  -8  345.01    6.62
  -1   3   8  331.97    6.62
  -1   3   8  330.38    6.64
   1  -3  -7  217.17    4.19
   1  -3  -7  207.80    4.20
   1  -3  -7  213.16    4.14
  -1   3   7  206.17    4.15
  -1   3   7  218.42    4.18
   1  -3  -6   81.97    1.69
   1  -3  -6   83.66    1.63
   1  -3  -6   83.80    1.68
   1  -3  -6   81.89    1.69
  -1   3   6   82.07    1.67
  -1   3   6   82.10    1.70
  -1   3   6   81.64    1.63
   1  -3  -5  211.08    4.14
   1  -3  -5  209.07    4.08
   1  -3  -5  212.76    4.13
   1  -3  -5  218.53    4.15
  -1   3   5  208.63    4.13
  -1   3   5  206.71    4.15
  -1   3   5  205.93    4.08
   1  -3  -4  163.73    3.25
   1  -3  -4  166.88    3.25
   1  -3  -4  162.78    3.24
   1  -3  -4  160.84    3.19
  -1   3   4  166.23    3.26
  -1   3   4  163.65    3.19
  -1   3   4  167.57    3.24
   1  -3  -3  154.75    2.95
   1  -3  -3  152.16    2.95
   1  -3  -3  143.70    2.90
  -1   3   3  152.80    2.94
  -1   3   3  152.47    2.96
   1  -3  -2   14.01    0.34
   1  -3  -2   14.26    0.33
   1  -3  -2   14.25    0.29
   1  -3  -2   13.20    0.29
  -1   3   2   14.13    0.34
   1  -3  -1  258.11    5.01
   1  -3  -1  250.38    5.01
   1  -3  -1  262.00    5.04
   1  -3  -1  259.74    5.05
  -1   3   1  257.70    5.05
   1  -3   0    5.74    0.15
   1  -3   0    6.41    0.21
   1  -3   0    5.85    0.15
   1  -3   0    6.31    0.18
  -1   3   0    5.77    0.17
   1  -3   1  650.57   12.90
   1  -3   1  675.50   12.94
   1  -3   1  674.88   12.91
  -1   3  -1  658.53   12.91
  -1   3  -1  655.01   12.94
   1  -3   2   98.98    1.95
   1  -3   2   99.38    1.98
   1  -3   2   95.95    1.95
  -1   3  -2   97.74    1.95
  -1   3  -2  100.06    1.99
   1  -3   3  137.18    2.69
   1  -3   3  134.42    2.70
   1  -3   3  137.06    2.73
  -1   3  -3  134.84    2.69
  -1   3  -3  142.67    2.74
   1  -3   4  101.11    2.04
   1  -3   4  102.30    2.02
   1  -3   4   99.86    2.00
  -1   3  -4  102.43    2.05
  -1   3  -4  100.52    2.02
  -1   3  -4  102.09    2.00
   1  -3   5    5.11    0.18
   1  -3   5    4.86    0.17
   1  -3   5    4.91    0.17
   1  -3   5    4.78    0.12
  -1   3  -5    5.09    0.18
  -1   3  -5    4.72    0.16
  -1   3  -5    5.00    0.12
   1  -3   6  214.23    4.17
   1  -3   6  208.91    4.18
   1  -3   6  207.30    4.16
  -1   3  -6  208.85    4.18
  -1   3  -6  213.79    4.16
   1  -3   7    3.71    0.16
   1  -3   7    4.51    0.17
   1  -3   7    3.77    0.17
  -1   3  -7    3.84    0.17
  -1   3  -7    4.35    0.16
   1  -3   8   14.35    0.36
   1  -3   8   13.46    0.35
   1  -3   8   13.49    0.36
  -1   3  -8   13.68    0.36
  -1   3  -8   13.95    0.35
   1  -3   9    0.14    0.12
  -1   3  -9    0.04    0.09
   1  -3  10   -0.15    0.12
  -1   3 -10    0.11    0.09
   1  -3  11    3.10    0.18
  -1   3 -11    3.11    0.16
   1  -3  12    0.33    0.15
  -1   3 -12    0.40    0.10
   1  -3  13   29.69    0.72
  -1   3 -13   30.56    0.72
   1  -3  14    3.01    0.23
  -1   3 -14    3.23    0.19
   1  -3  15   21.10    0.57
  -1   3 -15   20.26    0.55
   1  -3  16    0.52    0.21
  -1   3 -16    0.34    0.13
   1  -3  17    3.40    0.28
  -1   3 -17    2.90    0.20
   1  -3  18    4.05    0.30
  -1   3 -18    3.99    0.23
   1  -3  19   -0.05    0.26
  -1   3 -19    0.17    0.14
   1  -2 -21    0.48    0.25
  -1   2  21   -0.04    0.24
  -1   2  21   -0.09    0.16
   1  -2 -20    0.12    0.24
  -1   2  20    0.11    0.15
  -1   2  20    0.24    0.23
   1  -2 -19    0.42    0.24
  -1   2  19    0.45    0.16
  -1   2  19    0.43    0.22
   1  -2 -18    0.04    0.22
  -1   2  18   -0.08    0.14
  -1   2  18   -0.08    0.20
   1  -2 -17    0.34    0.22
  -1   2  17    0.19    0.18
  -1   2  17    0.38    0.14
   1  -2 -16    0.04    0.20
   1  -2 -16   -0.05    0.08
  -1   2  16    0.08    0.18
  -1   2  16   -0.10    0.11
   1  -2 -15    0.21    0.08
   1  -2 -15    0.14    0.21
  -1   2  15    0.35    0.17
  -1   2  15    0.18    0.11
   1  -2 -14    0.01    0.09
   1  -2 -14   -0.05    0.22
  -1   2  14   -0.05    0.12
  -1   2  14    0.22    0.16
   1  -2 -13   -0.13    0.23
   1  -2 -13    0.28    0.10
   1  -2 -13    0.23    0.09
  -1   2  13    0.34    0.15
  -1   2  13    0.27    0.12
  -1   2  13    0.17    0.16
   1  -2 -12    0.09    0.10
   1  -2 -12    0.25    0.22
   1  -2 -12    0.12    0.10
  -1   2  12    0.10    0.14
  -1   2  12   -0.07    0.14
  -1   2  12    0.20    0.11
   1  -2 -11    0.72    0.10
   1  -2 -11    0.75    0.20
   1  -2 -11    0.88    0.11
  -1   2  11    0.89    0.14
  -1   2  11    0.83    0.11
  -1   2  11    0.79    0.13
   1  -2 -10    0.02    0.07
   1  -2 -10   -0.03    0.10
   1  -2 -10   -0.11    0.18
   1  -2 -10   -0.02    0.08
  -1   2  10   -0.06    0.11
  -1   2  10    0.06    0.11
  -1   2  10   -0.03    0.08
   1  -2  -9    0.07    0.16
   1  -2  -9    0.23    0.08
   1  -2  -9    0.14    0.07
   1  -2  -9    0.09    0.11
  -1   2   9   -0.03    0.10
  -1   2   9    0.19    0.10
  -1   2   9    0.18    0.08
   1  -2  -8    0.20    0.07
   1  -2  -8    0.36    0.16
   1  -2  -8    0.16    0.07
   1  -2  -8    0.28    0.12
  -1   2   8    0.05    0.09
  -1   2   8    0.11    0.09
  -1   2   8    0.10    0.08
   1  -2  -7   -0.15    0.13
   1  -2  -7   -0.07    0.06
   1  -2  -7    0.02    0.07
  -1   2   7   -0.16    0.09
  -1   2   7   -0.06    0.08
   1  -2  -6    0.25    0.12
   1  -2  -6    0.14    0.06
  -1   2   6    0.12    0.08
  -1   2   6    0.04    0.06
   1  -2  -5    0.03    0.06
   1  -2  -5    0.00    0.11
  -1   2   5    0.10    0.07
  -1   2   5    0.03    0.05
   1  -2  -4    0.24    0.09
   1  -2  -4    0.33    0.06
   1  -2  -4    0.29    0.06
  -1   2   4    0.34    0.06
  -1   2   4    0.38    0.05
  -1   2   4    0.32    0.07
   1  -2  -3    0.31    0.08
   1  -2  -3    0.24    0.06
   1  -2  -3    0.36    0.05
  -1   2   3    0.21    0.05
  -1   2   3    0.29    0.06
  -1   2   3    0.24    0.03
   1  -2  -2    0.34    0.06
   1  -2  -2    0.29    0.07
   1  -2  -2    0.27    0.04
  -1   2   2    0.25    0.03
  -1   2   2    0.19    0.05
   1  -2  -1    0.31    0.07
   1  -2  -1    0.34    0.04
   1  -2  -1    0.44    0.06
  -1   2   1    0.46    0.05
   1  -2   0    0.42    0.04
   1  -2   0    0.52    0.06
   1  -2   0    0.55    0.04
   1  -2   0    0.53    0.05
  -1   2   0    0.44    0.05
  -1   2   0    0.49    0.06
   1  -2   1    0.41    0.05
   1  -2   1    0.43    0.06
   1  -2   1    0.46    0.04
  -1   2  -1    0.31    0.05
  -1   2  -1    0.32    0.06
   1  -2   2    0.30    0.05
   1  -2   2    0.35    0.04
   1  -2   2    0.27    0.05
  -1   2  -2    0.34    0.04
  -1   2  -2    0.31    0.06
   1  -2   3    0.50    0.04
   1  -2   3    0.50    0.06
   1  -2   3    0.50    0.06
  -1   2  -3    0.40    0.06
  -1   2  -3    0.53    0.06
  -1   2  -3    0.42    0.04
   1  -2   4    0.10    0.06
   1  -2   4    0.11    0.03
   1  -2   4    0.09    0.06
   1  -2   4    0.24    0.05
  -1   2  -4    0.19    0.05
  -1   2  -4    0.15    0.03
  -1   2  -4    0.18    0.06
   1  -2   5    1.84    0.10
   1  -2   5    1.70    0.10
   1  -2   5    2.00    0.10
  -1   2  -5    1.76    0.09
  -1   2  -5    1.87    0.10
   1  -2   6    0.03    0.07
   1  -2   6   -0.06    0.07
   1  -2   6    0.02    0.06
  -1   2  -6    0.10    0.07
  -1   2  -6   -0.06    0.05
   1  -2   7    0.13    0.08
   1  -2   7    0.19    0.07
   1  -2   7    0.15    0.09
  -1   2  -7    0.23    0.07
  -1   2  -7    0.28    0.07
  -1   2  -7    0.25    0.08
   1  -2   8    0.37    0.08
   1  -2   8    0.30    0.09
   1  -2   8    0.31    0.10
  -1   2  -8    0.35    0.08
  -1   2  -8    0.21    0.07
  -1   2  -8    0.33    0.08
   1  -2   9    0.95    0.11
   1  -2   9    1.02    0.11
   1  -2   9    0.98    0.10
  -1   2  -9    1.01    0.09
  -1   2  -9    0.98    0.10
  -1   2  -9    0.84    0.09
   1  -2  10    0.15    0.11
   1  -2  10   -0.07    0.08
   1  -2  10    0.05    0.11
  -1   2 -10    0.11    0.07
  -1   2 -10    0.01    0.09
  -1   2 -10   -0.02    0.07
   1  -2  11    0.58    0.13
   1  -2  11    0.71    0.10
  -1   2 -11    0.77    0.10
  -1   2 -11    0.75    0.10
  -1   2 -12    0.01    0.09
  -1   2 -12   -0.08    0.08
   1  -2  13    0.51    0.16
  -1   2 -13    0.44    0.10
  -1   2 -13    0.26    0.09
   1  -2  14    0.07    0.17
  -1   2 -14    0.08    0.09
  -1   2 -14    0.12    0.10
  -1   2 -15    0.05    0.11
  -1   2 -15    0.28    0.11
  -1   2 -16    0.13    0.12
  -1   2 -16    0.26    0.11
  -1   2 -17    0.02    0.12
  -1   2 -18    0.25    0.13
  -1   2 -19    0.14    0.14
  -1   2 -20   -0.01    0.14
   1  -1 -21    2.05    0.24
  -1   1  21    2.11    0.28
   1  -1 -20    3.94    0.27
  -1   1  20    3.31    0.21
  -1   1  20    3.39    0.28
   1  -1 -19   17.59    0.53
  -1   1  19   18.03    0.52
  -1   1  19   17.44    0.49
   1  -1 -18   20.06    0.56
  -1   1  18   19.79    0.55
  -1   1  18   19.84    0.53
   1  -1 -17    5.71    0.29
  -1   1  17    5.05    0.28
  -1   1  17    5.43    0.24
   1  -1 -16   18.14    0.51
   1  -1 -16   18.69    0.43
  -1   1  16   17.79    0.48
  -1   1  16   19.05    0.51
   1  -1 -15    0.23    0.21
   1  -1 -15    0.07    0.08
  -1   1  15   -0.12    0.12
  -1   1  15   -0.18    0.20
   1  -1 -14  358.02    7.16
   1  -1 -14  361.30    7.09
  -1   1  14  348.66    7.14
  -1   1  14  360.21    7.09
   1  -1 -13  104.22    2.03
   1  -1 -13  100.23    2.05
   1  -1 -13  100.65    2.09
   1  -1 -13   99.23    2.06
  -1   1  13  101.45    2.07
  -1   1  13  100.32    2.03
  -1   1  13  101.53    2.08
   1  -1 -12  122.57    2.42
   1  -1 -12  118.96    2.46
   1  -1 -12  121.20    2.45
   1  -1 -12  120.44    2.48
  -1   1  12  122.82    2.46
  -1   1  12  123.27    2.48
  -1   1  12  123.64    2.43
   1  -1 -11    0.88    0.10
   1  -1 -11    0.87    0.07
   1  -1 -11    0.62    0.18
   1  -1 -11    0.97    0.10
  -1   1  11    1.02    0.14
  -1   1  11    0.79    0.13
   1  -1 -10    0.01    0.06
   1  -1 -10   -0.09    0.08
   1  -1 -10    0.05    0.16
   1  -1 -10    0.14    0.08
  -1   1  10   -0.07    0.12
  -1   1  10    0.12    0.07
  -1   1  10    0.14    0.12
   1  -1  -9    0.48    0.08
   1  -1  -9    0.78    0.16
   1  -1  -9    0.42    0.08
   1  -1  -9    0.35    0.06
  -1   1   9    0.42    0.08
  -1   1   9    0.84    0.12
   1  -1  -8  377.07    7.45
   1  -1  -8  381.16    7.49
   1  -1  -8  379.40    7.48
   1  -1  -8  383.57    7.46
  -1   1   8  392.42    7.47
  -1   1   8  386.87    7.49
  -1   1   8  376.20    7.45
   1  -1  -7    1.17    0.09
   1  -1  -7    1.20    0.09
   1  -1  -7    1.07    0.08
   1  -1  -7    1.08    0.14
  -1   1   7    1.26    0.09
  -1   1   7    1.30    0.10
  -1   1   7    1.24    0.11
   1  -1  -6  645.58   12.78
   1  -1  -6  659.91   12.78
   1  -1  -6  648.42   12.81
  -1   1   6  660.54   12.78
  -1   1   6  652.04   12.79
  -1   1   6  675.12   12.81
   1  -1  -5    3.60    0.12
   1  -1  -5    3.60    0.12
   1  -1  -5    3.47    0.11
  -1   1   5    3.71    0.11
  -1   1   5    3.52    0.12
  -1   1   5    3.48    0.12
   1  -1  -4  488.84    9.35
   1  -1  -4  471.57    9.35
  -1   1   4  482.83    9.35
  -1   1   4  476.24    9.36
   1  -1  -3  106.78    2.09
   1  -1  -3  106.53    2.09
  -1   1   3  103.76    2.09
  -1   1   3  107.35    2.09
   1  -1  -2   94.77    1.87
   1  -1  -2   95.57    1.88
  -1   1   2   93.21    1.87
  -1   1   2  100.22    1.89
   1  -1  -1  118.17    2.28
   1  -1  -1  111.39    2.27
   1  -1  -1  121.00    2.29
  -1   1   1  116.25    2.28
  -1   1   1  117.06    2.29
   1  -1   0  143.57    2.78
   1  -1   0  141.55    2.78
   1  -1   0  142.72    2.78
   1  -1   0  139.89    2.77
  -1   1   0  142.85    2.78
  -1   1   0  138.63    2.78
   1  -1   1  772.14   14.94
   1  -1   1  768.60   14.94
   1  -1   1  758.57   14.95
  -1   1  -1  770.32   14.95
  -1   1  -1  764.71   14.94
   1  -1   2 4786.58   92.96
   1  -1   2 4821.29   92.97
   1  -1   2 4855.89   92.97
  -1   1  -2 5016.21   92.98
  -1   1  -2 4790.70   92.96
   1  -1   3    0.34    0.06
   1  -1   3    0.34    0.03
   1  -1   3    0.35    0.03
   1  -1   3    0.48    0.05
  -1   1  -3    0.29    0.05
   1  -1   4  115.49    2.25
   1  -1   4  111.99    2.25
   1  -1   4  110.86    2.25
  -1   1  -4  114.97    2.25
  -1   1  -4  114.75    2.25
   1  -1   5  381.97    7.42
   1  -1   5  374.86    7.42
   1  -1   5  378.41    7.42
  -1   1  -5  380.87    7.42
  -1   1  -5  377.47    7.42
  -1   1  -5  381.37    7.42
   1  -1   6  603.66   11.74
   1  -1   6  600.43   11.74
   1  -1   6  602.99   11.74
  -1   1  -6  599.99   11.74
  -1   1  -6  599.75   11.75
  -1   1  -6  601.22   11.74
   1  -1   7  168.22    3.36
   1  -1   7  167.90    3.36
  -1   1  -7  170.80    3.36
  -1   1  -7  174.20    3.37
  -1   1  -7  168.59    3.36
   1  -1   8  458.42    8.80
   1  -1   8  431.07    8.75
   1  -1   8  463.69    8.80
  -1   1  -8  457.42    8.81
  -1   1  -8  458.26    8.81
  -1   1  -8  458.24    8.75
  -1   1  -8  465.11    8.81
   1  -1   9   50.59    1.01
   1  -1   9   50.55    1.01
  -1   1  -9   50.87    1.02
  -1   1  -9   49.67    1.01
  -1   1  -9   48.38    0.95
   1  -1  10  114.04    2.19
   1  -1  10  109.73    2.18
   1  -1  10  104.87    2.13
  -1   1 -10  107.95    2.19
  -1   1 -10  110.52    2.13
  -1   1 -10  109.49    2.19
   1  -1  11    0.96    0.05
   1  -1  11    1.35    0.16
   1  -1  11    1.02    0.11
  -1   1 -11    1.22    0.06
  -1   1 -11    0.92    0.10
   1  -1  12   80.56    1.60
   1  -1  12   74.39    1.54
   1  -1  12   83.90    1.62
  -1   1 -12   75.14    1.60
  -1   1 -12   80.23    1.61
  -1   1 -12   78.84    1.54
   1  -1  13    5.48    0.20
   1  -1  13    5.32    0.14
  -1   1 -13    5.65    0.21
  -1   1 -13    5.56    0.20
  -1   1 -13    5.22    0.14
   1  -1  14    7.34    0.19
   1  -1  14    7.74    0.28
  -1   1 -14    7.21    0.25
  -1   1 -14    7.56    0.24
   1  -1  15   49.53    1.05
   1  -1  15   45.40    0.95
  -1   1 -15   48.30    1.02
  -1   1 -15   46.32    1.03
   1  -1  16    5.11    0.26
  -1   1 -16    5.36    0.21
  -1   1 -16    5.29    0.23
   1  -1  17    1.35    0.21
  -1   1 -17    1.20    0.13
  -1   1 -17    1.23    0.15
   1  -1  18   10.32    0.38
  -1   1 -18   10.38    0.33
  -1   1 -18   10.17    0.34
   1  -1  19    1.88    0.25
  -1   1 -19    2.16    0.18
  -1   1 -19    2.19    0.16
   1  -1  20   -0.14    0.24
  -1   1 -20   -0.07    0.12
  -1   1 -20   -0.02    0.15
   1  -1  21    4.65    0.32
  -1   1 -21    5.09    0.26
   1   0 -21    0.04    0.19
  -1   0  21    0.41    0.26
   1   0 -20   -0.18    0.18
  -1   0  20    0.14    0.24
   1   0 -19    0.09    0.17
  -1   0  19   -0.20    0.25
   1   0 -18    0.06    0.17
  -1   0  18    0.07    0.22
  -1   0  18    0.02    0.11
   1   0 -17    0.65    0.18
  -1   0  17    0.89    0.20
  -1   0  17    0.58    0.12
   1   0 -16    1.15    0.19
   1   0 -16    1.08    0.09
  -1   0  16    0.77    0.21
  -1   0  16    1.06    0.13
   1   0 -15    3.62    0.17
   1   0 -15    3.52    0.14
   1   0 -15    2.93    0.23
  -1   0  15    3.27    0.18
  -1   0  15    3.52    0.24
   1   0 -14    0.19    0.07
   1   0 -14    0.05    0.09
   1   0 -14    0.01    0.18
  -1   0  14    0.07    0.10
  -1   0  14    0.17    0.18
  -1   0  14    0.20    0.15
   1   0 -13    1.50    0.09
   1   0 -13    1.37    0.11
   1   0 -13    1.60    0.18
  -1   0  13    1.21    0.18
  -1   0  13    1.57    0.12
  -1   0  13    1.52    0.15
   1   0 -12    0.20    0.05
   1   0 -12    0.21    0.11
   1   0 -12    0.08    0.08
   1   0 -12    0.39    0.16
  -1   0  12    0.23    0.09
  -1   0  12    0.32    0.15
  -1   0  12    0.40    0.13
   1   0 -11    0.07    0.07
   1   0 -11    0.08    0.09
   1   0 -11    0.11    0.14
   1   0 -11    0.07    0.05
  -1   0  11    0.06    0.11
  -1   0  11    0.07    0.08
  -1   0  11    0.11    0.13
  -1   0  11    0.19    0.17
   1   0 -10   -0.01    0.06
   1   0 -10   -0.08    0.14
   1   0 -10   -0.05    0.09
   1   0 -10    0.04    0.04
  -1   0  10   -0.02    0.07
  -1   0  10   -0.13    0.16
  -1   0  10    0.02    0.10
  -1   0  10   -0.14    0.12
   1   0  -9    1.16    0.08
   1   0  -9    1.17    0.06
   1   0  -9    0.99    0.10
   1   0  -9    1.10    0.14
  -1   0   9    1.27    0.16
  -1   0   9    0.96    0.09
  -1   0   9    0.94    0.12
  -1   0   9    1.13    0.09
   1   0  -8    0.23    0.04
   1   0  -8    0.14    0.06
   1   0  -8    0.09    0.09
   1   0  -8    0.28    0.12
  -1   0   8    0.42    0.10
  -1   0   8    0.25    0.06
  -1   0   8    0.27    0.08
   1   0  -7    2.88    0.13
   1   0  -7    2.75    0.11
   1   0  -7    3.39    0.09
  -1   0   7    3.19    0.12
  -1   0   7    2.86    0.14
  -1   0   7    2.75    0.11
   1   0  -6    0.04    0.05
   1   0  -6    0.04    0.03
   1   0  -6    0.12    0.08
  -1   0   6    0.12    0.09
  -1   0   6    0.13    0.06
  -1   0   6   -0.01    0.05
   1   0  -5    0.61    0.03
   1   0  -5    0.59    0.06
   1   0  -5    0.45    0.08
  -1   0   5    0.47    0.05
  -1   0   5    0.58    0.06
  -1   0   5    0.36    0.08
   1   0  -4    0.23    0.05
   1   0  -4    0.17    0.08
  -1   0   4    0.16    0.05
  -1   0   4    0.21    0.08
   1   0  -3    0.03    0.07
   1   0  -3    0.01    0.04
  -1   0   3    0.09    0.04
  -1   0   3    0.17    0.10
  -1   0   3    0.02    0.07
   1   0  -2    0.04    0.04
   1   0  -2    0.01    0.06
  -1   0   2    0.15    0.06
   1   0  -1    0.26    0.04
  -1   0   1    0.17    0.04
   1   0   0    0.98    0.04
  -1   0   0    1.22    0.04
  -1   0   0    1.05    0.04
   1   0   1    0.40    0.03
   1   0   1    0.26    0.02
   1   0   1    0.31    0.03
  -1   0  -1    0.28    0.02
  -1   0  -1    0.32    0.03
  -1   0  -1    0.34    0.03
   1   0   2    0.35    0.03
   1   0   2    0.32    0.02
  -1   0  -2    0.43    0.03
  -1   0  -2    0.32    0.02
   1   0   3    0.10    0.03
   1   0   3    0.11    0.03
  -1   0  -3    0.15    0.03
  -1   0  -3    0.13    0.03
   1   0   4   -0.04    0.03
   1   0   4   -0.01    0.05
   1   0   4   -0.03    0.05
  -1   0  -4   -0.00    0.03
  -1   0  -4   -0.01    0.03
   1   0   5    0.65    0.07
   1   0   5    0.70    0.07
   1   0   5    0.53    0.04
  -1   0  -5    0.67    0.05
  -1   0  -5    0.45    0.04
  -1   0  -5    0.48    0.04
   1   0   6   -0.00    0.05
   1   0   6   -0.01    0.08
   1   0   6    0.05    0.03
   1   0   6    0.00    0.06
  -1   0  -6   -0.01    0.05
  -1   0  -6   -0.02    0.03
  -1   0  -6    0.02    0.05
   1   0   7    2.66    0.13
   1   0   7    2.34    0.08
   1   0   7    2.67    0.11
   1   0   7    3.04    0.11
  -1   0  -7    2.87    0.11
  -1   0  -7    2.50    0.10
  -1   0  -7    2.68    0.11
  -1   0  -7    2.58    0.08
   1   0   8    0.49    0.08
   1   0   8    0.40    0.05
   1   0   8    0.54    0.12
   1   0   8    0.58    0.08
  -1   0  -8    0.57    0.07
  -1   0  -8    0.57    0.07
  -1   0  -8    0.41    0.05
  -1   0  -8    0.60    0.06
   1   0   9    1.24    0.10
   1   0   9    1.40    0.10
   1   0   9    1.12    0.13
   1   0   9    1.10    0.06
  -1   0  -9    1.11    0.06
  -1   0  -9    1.20    0.09
  -1   0  -9    1.24    0.09
  -1   0  -9    1.41    0.08
   1   0  10    0.19    0.09
   1   0  10    0.17    0.09
   1   0  10    0.20    0.14
   1   0  10    0.03    0.04
  -1   0 -10    0.09    0.07
  -1   0 -10    0.24    0.08
  -1   0 -10    0.02    0.06
  -1   0 -10    0.14    0.05
   1   0  11    0.14    0.09
   1   0  11   -0.08    0.15
   1   0  11   -0.09    0.05
   1   0  11   -0.09    0.10
  -1   0 -11    0.02    0.05
  -1   0 -11    0.04    0.08
  -1   0 -11    0.01    0.06
  -1   0 -11    0.03    0.08
   1   0  12    0.12    0.06
   1   0  12    0.31    0.11
   1   0  12    0.26    0.18
   1   0  12    0.19    0.11
  -1   0 -12    0.22    0.07
  -1   0 -12    0.21    0.06
  -1   0 -12    0.26    0.09
  -1   0 -12    0.21    0.09
   1   0  13    2.56    0.22
   1   0  13    2.28    0.11
   1   0  13    2.35    0.16
   1   0  13    2.62    0.17
  -1   0 -13    2.22    0.14
  -1   0 -13    2.25    0.11
  -1   0 -13    2.36    0.13
   1   0  14    0.31    0.08
   1   0  14    0.10    0.14
   1   0  14    0.09    0.14
  -1   0 -14    0.25    0.09
  -1   0 -14    0.24    0.11
  -1   0 -14    0.18    0.08
   1   0  15    4.24    0.22
   1   0  15    4.02    0.15
  -1   0 -15    3.99    0.18
  -1   0 -15    3.74    0.15
  -1   0 -15    3.72    0.19
   1   0  16    1.55    0.12
   1   0  16    1.82    0.20
  -1   0 -16    1.33    0.16
  -1   0 -16    1.61    0.14
   1   0  17    0.87    0.10
   1   0  17    0.86    0.19
  -1   0 -17    0.94    0.14
  -1   0 -17    0.83    0.11
   1   0  18    0.26    0.19
  -1   0 -18    0.05    0.09
  -1   0 -18    0.02    0.13
   1   0  19   -0.31    0.21
  -1   0 -19    0.10    0.11
  -1   0 -19   -0.07    0.13
   1   0  20    0.17    0.23
  -1   0 -20   -0.19    0.15
  -1   0 -20    0.01    0.12
   1   0  21    0.15    0.25
  -1   0 -21    0.32    0.15
   1   0  22    0.09    0.25
  -1   0 -22   -0.04    0.15
   1   1 -21    6.63    0.32
  -1  -1  21    6.27    0.39
   1   1 -20    0.71    0.18
  -1  -1  20    0.82    0.29
   1   1 -19    1.75    0.19
  -1  -1  19    1.46    0.26
   1   1 -18    8.78    0.33
  -1  -1  18    9.40    0.37
   1   1 -17    1.32    0.17
  -1  -1  17    1.36    0.22
   1   1 -16    7.54    0.29
   1   1 -16    7.96    0.23
  -1  -1  16    7.54    0.25
  -1  -1  16    7.60    0.33
   1   1 -15   57.68    1.16
   1   1 -15   55.42    1.22
  -1  -1  15   54.49    1.22
  -1  -1  15   54.09    1.17
   1   1 -14    2.72    0.13
   1   1 -14    2.52    0.18
   1   1 -14    2.58    0.12
  -1  -1  14    2.40    0.15
  -1  -1  14    2.67    0.14
   1   1 -13    0.35    0.13
   1   1 -13    0.36    0.08
   1   1 -13    0.36    0.07
  -1  -1  13    0.24    0.16
  -1  -1  13    0.19    0.10
  -1  -1  13    0.17    0.08
   1   1 -12  104.11    2.20
   1   1 -12  110.42    2.16
   1   1 -12  109.05    2.15
  -1  -1  12  105.91    2.15
  -1  -1  12  106.27    2.20
  -1  -1  12  109.97    2.17
   1   1 -11    3.38    0.16
   1   1 -11    3.17    0.12
   1   1 -11    2.99    0.17
   1   1 -11    3.41    0.12
  -1  -1  11    3.17    0.23
  -1  -1  11    3.20    0.13
  -1  -1  11    3.01    0.19
  -1  -1  11    2.92    0.12
   1   1 -10  121.77    2.40
   1   1 -10  119.30    2.38
   1   1 -10  117.15    2.42
   1   1 -10  119.86    2.37
  -1  -1  10  121.36    2.39
  -1  -1  10  119.34    2.42
  -1  -1  10  119.60    2.37
  -1  -1  10  118.79    2.42
   1   1  -9   23.75    0.54
   1   1  -9   23.42    0.55
   1   1  -9   23.83    0.52
   1   1  -9   24.48    0.51
  -1  -1   9   25.10    0.56
  -1  -1   9   24.21    0.53
  -1  -1   9   24.54    0.51
   1   1  -8  508.71   10.01
   1   1  -8  508.24    9.99
   1   1  -8  514.19    9.98
  -1  -1   8  510.70    9.98
  -1  -1   8  512.90   10.01
  -1  -1   8  514.78   10.00
   1   1  -7  122.93    2.37
   1   1  -7  119.93    2.36
  -1  -1   7  120.46    2.37
  -1  -1   7  119.23    2.36
  -1  -1   7  114.05    2.38
   1   1  -6  302.53    5.94
  -1  -1   6  302.51    5.93
  -1  -1   6  306.00    5.94
   1   1  -5 1146.74   22.35
   1   1  -5 1155.59   22.35
  -1  -1   5 1144.06   22.34
   1   1  -4  474.30    9.07
   1   1  -4  465.23    9.07
  -1  -1   4  462.02    9.06
  -1  -1   4  457.63    9.08
   1   1  -3   16.07    0.34
   1   1  -3   16.36    0.34
  -1  -1   3   16.10    0.33
  -1  -1   3   15.69    0.36
   1   1  -2 3807.77   75.61
   1   1  -2 4023.55   75.62
   1   1  -2 3751.44   75.62
  -1  -1   2 3947.52   75.62
  -1  -1   2 3997.53   75.62
  -1  -1   2 3897.93   75.61
   1   1  -1  105.01    2.04
   1   1  -1  103.78    2.03
   1   1  -1  103.58    2.04
   1   1  -1  104.24    2.04
  -1  -1   1  103.32    2.04
  -1  -1   1  103.36    2.03
  -1  -1   1  102.32    2.04
   1   1   0  245.97    4.72
   1   1   0  245.07    4.73
   1   1   0  238.56    4.73
   1   1   0  242.94    4.73
  -1  -1   0  242.86    4.73
  -1  -1   0  237.41    4.73
  -1  -1   0  240.75    4.72
   1   1   1  153.12    3.01
  -1  -1  -1  153.60    3.01
  -1  -1  -1  154.63    3.01
   1   1   2  181.49    3.52
  -1  -1  -2  184.67    3.52
  -1  -1  -2  173.65    3.53
   1   1   3   97.55    1.92
  -1  -1  -3   97.76    1.91
  -1  -1  -3   97.17    1.92
   1   1   4  889.28   17.29
   1   1   4  888.41   17.30
   1   1   4  886.01   17.30
   1   1   4  899.73   17.30
  -1  -1  -4  887.59   17.29
  -1  -1  -4  879.87   17.30
   1   1   5   19.54    0.41
   1   1   5   20.37    0.42
   1   1   5   19.92    0.42
   1   1   5   20.18    0.43
  -1  -1  -5   19.13    0.41
  -1  -1  -5   20.19    0.42
  -1  -1  -5   19.48    0.41
   1   1   6  976.35   18.89
   1   1   6  968.03   18.88
   1   1   6  984.05   18.88
   1   1   6  965.23   18.88
  -1  -1  -6  960.18   18.88
  -1  -1  -6  969.46   18.89
  -1  -1  -6  961.92   18.88
  -1  -1  -6  971.61   18.88
   1   1   7    4.14    0.16
   1   1   7    4.30    0.13
   1   1   7    4.69    0.14
   1   1   7    4.22    0.16
  -1  -1  -7    4.44    0.13
  -1  -1  -7    4.40    0.13
  -1  -1  -7    4.27    0.14
  -1  -1  -7    4.65    0.15
   1   1   8  507.77    9.93
   1   1   8  502.95    9.92
   1   1   8  513.93    9.93
   1   1   8  514.35    9.93
  -1  -1  -8  502.37    9.92
  -1  -1  -8  509.01    9.93
  -1  -1  -8  505.93    9.92
  -1  -1  -8  509.24    9.93
   1   1   9   36.99    0.79
   1   1   9   37.47    0.78
   1   1   9   37.69    0.80
   1   1   9   37.00    0.79
  -1  -1  -9   38.13    0.79
  -1  -1  -9   38.34    0.79
  -1  -1  -9   37.49    0.78
  -1  -1  -9   37.15    0.79
   1   1  10   16.50    0.41
   1   1  10   16.49    0.39
   1   1  10   16.95    0.40
   1   1  10   16.66    0.38
  -1  -1 -10   16.21    0.39
  -1  -1 -10   16.81    0.39
  -1  -1 -10   16.56    0.38
  -1  -1 -10   16.85    0.40
   1   1  11   11.76    0.30
   1   1  11   10.76    0.31
   1   1  11   10.89    0.28
   1   1  11   11.12    0.32
  -1  -1 -11   11.90    0.28
  -1  -1 -11   11.86    0.29
  -1  -1 -11   11.53    0.29
  -1  -1 -11   11.52    0.30
   1   1  12  275.72    5.33
   1   1  12  270.71    5.33
   1   1  12  280.18    5.33
   1   1  12  269.20    5.32
  -1  -1 -12  268.37    5.32
  -1  -1 -12  268.27    5.33
  -1  -1 -12  263.19    5.31
  -1  -1 -12  267.07    5.32
   1   1  13  159.82    3.19
   1   1  13  153.17    3.17
   1   1  13  167.87    3.19
   1   1  13  163.10    3.19
  -1  -1 -13  158.44    3.19
  -1  -1 -13  161.25    3.16
  -1  -1 -13  158.52    3.18
  -1  -1 -13  154.77    3.18
   1   1  14  395.93    7.94
   1   1  14  403.44    7.96
   1   1  14  419.37    7.95
   1   1  14  413.27    7.96
  -1  -1 -14  404.50    7.93
  -1  -1 -14  397.00    7.94
  -1  -1 -14  399.81    7.96
   1   1  15   43.09    0.96
   1   1  15   45.09    0.98
   1   1  15   46.35    0.98
  -1  -1 -15   45.37    0.99
  -1  -1 -15   44.99    0.95
  -1  -1 -15   45.36    0.97
   1   1  16   74.77    1.58
   1   1  16   72.05    1.56
  -1  -1 -16   77.97    1.57
  -1  -1 -16   74.90    1.58
  -1  -1 -16   76.51    1.54
   1   1  17    1.92    0.14
   1   1  17    1.99    0.19
  -1  -1 -17    1.99    0.13
  -1  -1 -17    1.80    0.16
   1   1  18   20.90    0.52
   1   1  18   21.18    0.57
  -1  -1 -18   22.29    0.53
  -1  -1 -18   21.29    0.55
   1   1  19   13.67    0.43
   1   1  19   12.89    0.37
  -1  -1 -19   13.44    0.40
  -1  -1 -19   12.97    0.37
  -1  -1 -20    4.12    0.19
  -1  -1 -20    4.04    0.22
   1   1  21    2.82    0.28
  -1  -1 -21    2.41    0.21
   1   1  22   10.79    0.41
  -1  -1 -22   11.53    0.39
   1   2 -20   -0.06    0.16
  -1  -2  20   -0.25    0.30
   1   2 -19   -0.05    0.16
  -1  -2  19    0.07    0.27
   1   2 -18   -0.01    0.15
  -1  -2  18    0.36    0.24
   1   2 -17    0.10    0.13
  -1  -2  17   -0.01    0.22
   1   2 -16    0.08    0.14
  -1  -2  16    0.23    0.22
   1   2 -15    0.31    0.13
   1   2 -15    0.24    0.09
  -1  -2  15    0.06    0.21
   1   2 -14   -0.04    0.08
   1   2 -14    0.11    0.12
  -1  -2  14   -0.07    0.10
  -1  -2  14    0.18    0.19
   1   2 -13    0.64    0.12
   1   2 -13    0.80    0.09
   1   2 -13    0.62    0.07
  -1  -2  13    0.58    0.10
   1   2 -12   -0.09    0.07
   1   2 -12    0.10    0.11
   1   2 -12    0.03    0.06
  -1  -2  12    0.05    0.07
   1   2 -11    0.72    0.07
   1   2 -11    0.85    0.08
   1   2 -11    0.71    0.11
  -1  -2  11    0.63    0.08
   1   2 -10    0.11    0.05
   1   2 -10    0.07    0.09
   1   2 -10    0.05    0.06
  -1  -2  10    0.11    0.06
   1   2  -9    0.93    0.06
   1   2  -9    0.95    0.07
   1   2  -9    1.07    0.11
  -1  -2   9    0.91    0.07
   1   2  -8    0.68    0.11
   1   2  -8    0.69    0.06
   1   2  -8    0.60    0.06
  -1  -2   8    0.53    0.07
   1   2  -7    0.41    0.06
   1   2  -7    0.32    0.05
   1   2  -7    0.28    0.09
  -1  -2   7    0.49    0.12
  -1  -2   7    0.37    0.06
   1   2  -6    0.13    0.04
   1   2  -6    0.12    0.05
   1   2  -6    0.15    0.09
  -1  -2   6    0.05    0.10
  -1  -2   6    0.16    0.10
  -1  -2   6    0.19    0.05
   1   2  -5    3.31    0.13
   1   2  -5    2.94    0.10
   1   2  -5    3.34    0.10
  -1  -2   5    2.96    0.11
  -1  -2   5    3.28    0.11
  -1  -2   5    3.30    0.14
  -1  -2   5    3.20    0.14
   1   2  -4    0.28    0.08
   1   2  -4    0.33    0.05
   1   2  -4    0.33    0.06
  -1  -2   4    0.26    0.06
  -1  -2   4    0.23    0.07
  -1  -2   4    0.34    0.05
  -1  -2   4    0.28    0.08
   1   2  -3    1.22    0.08
   1   2  -3    1.23    0.06
   1   2  -3    1.34    0.07
  -1  -2   3    1.18    0.06
  -1  -2   3    1.32    0.07
  -1  -2   3    1.17    0.09
  -1  -2   3    1.19    0.08
   1   2  -2    0.53    0.05
   1   2  -2    0.50    0.08
   1   2  -2    0.47    0.05
   1   2  -2    0.48    0.05
  -1  -2   2    0.70    0.08
  -1  -2   2    0.51    0.06
  -1  -2   2    0.50    0.05
  -1  -2   2    0.41    0.06
   1   2  -1    1.02    0.06
   1   2  -1    1.31    0.08
   1   2  -1    1.07    0.07
   1   2  -1    1.14    0.06
  -1  -2   1    1.07    0.06
  -1  -2   1    0.97    0.06
  -1  -2   1    1.00    0.08
  -1  -2   1    1.01    0.08
   1   2   0    0.62    0.06
   1   2   0    0.67    0.07
   1   2   0    0.56    0.04
   1   2   0    0.66    0.08
  -1  -2   0    0.61    0.10
  -1  -2   0    0.63    0.06
  -1  -2   0    0.69    0.06
  -1  -2   0    0.75    0.05
   1   2   1    0.65    0.06
   1   2   1    0.81    0.05
   1   2   1    0.76    0.06
  -1  -2  -1    0.72    0.05
  -1  -2  -1    0.63    0.04
  -1  -2  -1    0.89    0.07
  -1  -2  -1    0.97    0.12
   1   2   2    0.16    0.05
   1   2   2    0.20    0.04
   1   2   2    0.16    0.04
  -1  -2  -2    0.21    0.03
  -1  -2  -2    0.17    0.03
   1   2   3    0.48    0.04
   1   2   3    0.51    0.05
  -1  -2  -3    0.46    0.04
   1   2   4    0.35    0.03
   1   2   4    0.29    0.03
   1   2   4    0.13    0.12
  -1  -2  -4    0.30    0.04
  -1  -2  -4    0.08    0.11
   1   2   5    0.07    0.13
   1   2   5   -0.01    0.05
   1   2   5    0.05    0.03
  -1  -2  -5   -0.10    0.10
  -1  -2  -5    0.09    0.06
   1   2   6    0.22    0.06
   1   2   6    0.35    0.15
   1   2   6    0.27    0.05
  -1  -2  -6    0.17    0.07
  -1  -2  -6    0.37    0.10
  -1  -2  -6    0.37    0.11
   1   2   7   -0.04    0.06
   1   2   7    0.02    0.05
   1   2   7   -0.20    0.15
  -1  -2  -7    0.02    0.07
  -1  -2  -7    0.07    0.10
  -1  -2  -7   -0.18    0.10
  -1  -2  -7    0.00    0.05
   1   2   8    0.01    0.16
   1   2   8    0.23    0.06
   1   2   8    0.04    0.05
  -1  -2  -8    0.13    0.11
  -1  -2  -8    0.17    0.07
  -1  -2  -8    0.18    0.05
  -1  -2  -8    0.11    0.09
   1   2   9    0.49    0.07
   1   2   9    0.38    0.16
   1   2   9    0.48    0.08
  -1  -2  -9    0.33    0.08
  -1  -2  -9    0.39    0.12
  -1  -2  -9    0.43    0.06
  -1  -2  -9    0.31    0.10
   1   2  10   -0.04    0.17
   1   2  10    0.02    0.07
   1   2  10    0.13    0.08
  -1  -2 -10   -0.03    0.14
  -1  -2 -10    0.21    0.09
  -1  -2 -10    0.07    0.07
  -1  -2 -10    0.07    0.06
   1   2  11    1.20    0.19
   1   2  11    1.19    0.09
   1   2  11    1.07    0.10
  -1  -2 -11    1.08    0.11
  -1  -2 -11    0.94    0.16
  -1  -2 -11    1.11    0.09
  -1  -2 -11    1.00    0.10
   1   2  12    0.05    0.08
   1   2  12    0.11    0.10
   1   2  12   -0.11    0.19
  -1  -2 -12    0.01    0.14
  -1  -2 -12    0.15    0.09
  -1  -2 -12    0.06    0.08
  -1  -2 -12    0.04    0.08
   1   2  13    0.36    0.12
   1   2  13    0.57    0.21
   1   2  13    0.24    0.09
  -1  -2 -13    0.31    0.17
  -1  -2 -13    0.26    0.10
  -1  -2 -13    0.36    0.09
  -1  -2 -13    0.06    0.10
   1   2  14    0.10    0.12
   1   2  14   -0.12    0.22
   1   2  14    0.10    0.09
  -1  -2 -14    0.01    0.16
  -1  -2 -14    0.06    0.10
  -1  -2 -14    0.18    0.10
  -1  -2 -14    0.08    0.09
   1   2  15    0.67    0.10
   1   2  15    0.51    0.14
   1   2  15    0.97    0.23
  -1  -2 -15    0.53    0.11
  -1  -2 -15    0.60    0.17
   1   2  16    0.02    0.14
   1   2  16    0.10    0.09
  -1  -2 -16    0.03    0.09
  -1  -2 -16    0.07    0.16
   1   2  17    0.55    0.16
   1   2  17    0.58    0.11
  -1  -2 -17    0.55    0.11
  -1  -2 -17    0.50    0.17
   1   2  18    0.19    0.19
   1   2  18    0.07    0.11
  -1  -2 -18   -0.09    0.17
  -1  -2 -18    0.01    0.10
   1   2  19    0.67    0.19
   1   2  19    0.47    0.13
  -1  -2 -19    0.65    0.18
  -1  -2 -19    0.42    0.11
   1   2  20    0.21    0.13
   1   2  20   -0.03    0.21
  -1  -2 -20   -0.05    0.11
  -1  -2 -20    0.04    0.17
   1   2  21    0.33    0.22
  -1  -2 -21    0.43    0.18
   1   2  22    0.26    0.24
  -1  -2 -22   -0.16    0.18
   1   3 -19    0.59    0.17
   1   3 -18    1.25    0.17
   1   3 -17    6.39    0.28
   1   3 -16    0.61    0.15
   1   3 -15   26.36    0.67
  -1  -3  15   25.97    0.68
   1   3 -14    4.38    0.22
  -1  -3  14    4.18    0.27
   1   3 -13   37.33    0.87
  -1  -3  13   36.29    0.81
  -1  -3  13   38.38    0.87
   1   3 -12    0.42    0.11
  -1  -3  12    0.38    0.18
   1   3 -11    0.06    0.10
   1   3 -11    0.18    0.05
   1   3 -11    0.04    0.05
  -1  -3  11    0.06    0.16
  -1  -3  11    0.20    0.07
   1   3 -10    3.32    0.11
   1   3 -10    3.60    0.10
  -1  -3  10    3.44    0.15
  -1  -3  10    3.20    0.14
  -1  -3  10    3.65    0.20
   1   3  -9    1.16    0.06
   1   3  -9    1.09    0.07
   1   3  -9    1.20    0.12
  -1  -3   9    0.82    0.15
  -1  -3   9    1.03    0.09
  -1  -3   9    1.15    0.09
   1   3  -8   11.33    0.25
   1   3  -8   11.11    0.25
   1   3  -8   10.97    0.30
  -1  -3   8   10.79    0.29
  -1  -3   8   10.55    0.31
  -1  -3   8   10.60    0.28
   1   3  -7    0.08    0.05
   1   3  -7   -0.06    0.10
   1   3  -7    0.04    0.05
  -1  -3   7    0.04    0.08
  -1  -3   7   -0.05    0.07
  -1  -3   7   -0.00    0.13
   1   3  -6  531.93   10.37
   1   3  -6  527.38   10.33
  -1  -3   6  533.28   10.38
  -1  -3   6  530.19   10.33
  -1  -3   6  531.40   10.37
  -1  -3   6  529.06   10.37
  -1  -3   6  529.83   10.37
   1   3  -5    5.49    0.17
   1   3  -5    5.31    0.18
   1   3  -5    5.32    0.14
  -1  -3   5    5.51    0.18
  -1  -3   5    5.93    0.18
  -1  -3   5    5.17    0.14
  -1  -3   5    5.62    0.19
   1   3  -4  125.46    2.49
   1   3  -4  128.19    2.51
   1   3  -4  125.11    2.48
  -1  -3   4  127.10    2.48
  -1  -3   4  124.74    2.51
  -1  -3   4  123.63    2.50
  -1  -3   4  125.33    2.51
   1   3  -3   69.31    1.37
   1   3  -3   69.90    1.38
   1   3  -3   70.85    1.40
  -1  -3   3   67.95    1.37
  -1  -3   3   70.56    1.39
  -1  -3   3   67.67    1.40
  -1  -3   3   65.48    1.38
   1   3  -2   30.91    0.64
   1   3  -2   31.28    0.66
   1   3  -2   30.68    0.64
   1   3  -2   31.89    0.66
  -1  -3   2   31.53    0.66
  -1  -3   2   31.49    0.64
  -1  -3   2   29.41    0.66
  -1  -3   2   29.84    0.64
   1   3  -1 2037.10   38.62
   1   3  -1 1968.83   38.61
   1   3  -1 2016.23   38.63
   1   3  -1 1994.97   38.63
  -1  -3   1 1954.14   38.61
  -1  -3   1 1877.02   38.63
  -1  -3   1 2014.94   38.63
  -1  -3   1 2012.99   38.61
   1   3   0   13.90    0.33
   1   3   0   14.70    0.34
   1   3   0   14.15    0.31
  -1  -3   0   14.33    0.33
  -1  -3   0   14.26    0.33
  -1  -3   0   13.80    0.35
  -1  -3   0   14.70    0.31
   1   3   1  503.19    9.77
   1   3   1  505.64    9.77
   1   3   1  500.54    9.75
  -1  -3  -1  504.34    9.75
  -1  -3  -1  490.43    9.77
  -1  -3  -1  479.94    9.78
  -1  -3  -1  510.23    9.77
   1   3   2    6.90    0.19
   1   3   2    6.98    0.19
  -1  -3  -2    6.69    0.16
  -1  -3  -2    7.01    0.19
  -1  -3  -2    7.18    0.19
   1   3   3  268.98    5.22
   1   3   3  267.65    5.18
   1   3   3  258.77    5.22
   1   3   3  272.05    5.22
  -1  -3  -3  270.48    5.22
  -1  -3  -3  272.26    5.22
  -1  -3  -3  260.11    5.18
   1   3   4  133.68    2.64
   1   3   4  131.05    2.59
   1   3   4  135.74    2.64
   1   3   4  133.66    2.59
   1   3   4  132.90    2.63
  -1  -3  -4  137.46    2.63
  -1  -3  -4  131.45    2.63
  -1  -3  -4  127.20    2.64
   1   3   5   91.19    1.79
   1   3   5   91.25    1.84
   1   3   5   91.43    1.79
  -1  -3  -5   90.58    1.83
  -1  -3  -5   92.42    1.84
   1   3   6  440.66    8.67
   1   3   6  443.15    8.67
   1   3   6  448.93    8.72
  -1  -3  -6  461.84    8.72
  -1  -3  -6  443.64    8.71
   1   3   7  567.33   11.13
   1   3   7  574.01   11.17
  -1  -3  -7  572.27   11.17
  -1  -3  -7  575.62   11.16
  -1  -3  -7  569.73   11.16
   1   3   8  632.13   12.12
   1   3   8  611.14   12.07
   1   3   8  620.70   12.11
  -1  -3  -8  611.82   12.11
  -1  -3  -8  631.94   12.11
   1   3   9   25.05    0.57
   1   3   9   24.10    0.52
   1   3   9   25.38    0.57
  -1  -3  -9   24.42    0.55
  -1  -3  -9   24.56    0.57
  -1  -3  -9   24.81    0.56
   1   3  10  306.32    6.03
   1   3  10  310.68    6.06
   1   3  10  313.64    6.07
  -1  -3 -10  310.65    6.06
  -1  -3 -10  301.01    6.05
  -1  -3 -10  305.35    6.05
   1   3  11   -0.34    0.21
   1   3  11    0.01    0.08
   1   3  11    0.16    0.08
  -1  -3 -11    0.07    0.13
  -1  -3 -11   -0.07    0.15
  -1  -3 -11    0.05    0.06
  -1  -3 -11    0.00    0.09
   1   3  12    2.97    0.24
   1   3  12    2.66    0.14
   1   3  12    2.68    0.13
  -1  -3 -12    2.75    0.12
  -1  -3 -12    2.25    0.15
  -1  -3 -12    2.72    0.21
   1   3  13   24.40    0.59
   1   3  13   23.52    0.54
   1   3  13   24.23    0.57
  -1  -3 -13   24.32    0.53
  -1  -3 -13   23.25    0.55
  -1  -3 -13   23.45    0.58
   1   3  14    2.37    0.15
   1   3  14    2.09    0.15
  -1  -3 -14    2.27    0.15
  -1  -3 -14    2.21    0.12
  -1  -3 -14    2.48    0.22
   1   3  15   80.31    1.67
   1   3  15   78.62    1.69
  -1  -3 -15   83.02    1.66
  -1  -3 -15   81.12    1.67
  -1  -3 -15   82.66    1.70
   1   3  16   30.69    0.71
  -1  -3 -16   31.83    0.74
  -1  -3 -16   32.88    0.71
   1   3  17   76.58    1.61
   1   3  17   75.22    1.63
  -1  -3 -17   78.09    1.63
  -1  -3 -17   77.80    1.61
   1   3  18   19.94    0.55
   1   3  18   20.95    0.55
  -1  -3 -18   21.90    0.53
  -1  -3 -18   22.69    0.57
   1   3  19    1.67    0.21
   1   3  19    2.12    0.18
  -1  -3 -19    1.99    0.16
  -1  -3 -19    1.93    0.23
   1   3  20    0.02    0.20
   1   3  20   -0.01    0.14
  -1  -3 -20   -0.09    0.13
  -1  -3 -20    0.03    0.20
   1   3  21    1.75    0.24
   1   3  21    1.67    0.19
  -1  -3 -21    1.73    0.24
   1   4 -18    0.13    0.14
  -1  -4  18    0.06    0.28
   1   4 -17    0.04    0.14
  -1  -4  17   -0.12    0.25
   1   4 -16    0.21    0.14
  -1  -4  16    0.29    0.23
  -1  -4  16    0.53    0.14
   1   4 -15    0.09    0.13
  -1  -4  15    0.28    0.23
  -1  -4  15    0.04    0.13
   1   4 -14    0.29    0.13
  -1  -4  14    0.49    0.20
  -1  -4  14    0.29    0.12
   1   4 -13    0.27    0.12
  -1  -4  13   -0.05    0.20
  -1  -4  13   -0.05    0.12
   1   4 -12    0.20    0.11
  -1  -4  12    0.05    0.11
  -1  -4  12   -0.01    0.18
  -1  -4  11    1.04    0.19
  -1  -4  11    0.82    0.13
   1   4 -10    1.87    0.08
  -1  -4  10    2.10    0.16
   1   4  -9    0.12    0.05
   1   4  -9    0.09    0.05
  -1  -4   9    0.09    0.09
  -1  -4   9    0.19    0.12
   1   4  -8    2.26    0.09
   1   4  -8    2.36    0.09
  -1  -4   8    2.56    0.19
  -1  -4   8    2.39    0.14
   1   4  -7    3.07    0.15
   1   4  -7    2.46    0.10
  -1  -4   7    2.87    0.10
  -1  -4   7    3.09    0.15
  -1  -4   7    2.72    0.17
  -1  -4   7    2.59    0.16
   1   4  -6    5.96    0.20
   1   4  -6    5.12    0.15
   1   4  -6    5.72    0.20
  -1  -4   6    5.10    0.15
  -1  -4   6    5.64    0.21
  -1  -4   6    5.32    0.21
  -1  -4   6    5.37    0.19
  -1  -4   6    5.31    0.21
   1   4  -5    1.87    0.12
   1   4  -5    1.54    0.08
   1   4  -5    1.89    0.12
  -1  -4   5    1.73    0.14
  -1  -4   5    1.77    0.12
  -1  -4   5    1.97    0.09
  -1  -4   5    1.61    0.13
   1   4  -4    0.06    0.06
   1   4  -4    0.08    0.08
   1   4  -4    0.02    0.07
  -1  -4   4    0.06    0.10
  -1  -4   4    0.13    0.08
  -1  -4   4    0.08    0.10
  -1  -4   4    0.06    0.06
   1   4  -3    0.51    0.08
   1   4  -3    0.40    0.07
   1   4  -3    0.34    0.08
  -1  -4   3    0.68    0.12
  -1  -4   3    0.61    0.12
  -1  -4   3    0.52    0.08
  -1  -4   3    0.39    0.08
   1   4  -2    2.33    0.11
   1   4  -2    2.38    0.12
   1   4  -2    2.82    0.11
  -1  -4   2    2.40    0.11
  -1  -4   2    2.39    0.12
  -1  -4   2    2.17    0.12
  -1  -4   2    2.64    0.16
   1   4  -1    0.41    0.08
   1   4  -1    0.45    0.07
   1   4  -1    0.54    0.07
   1   4  -1    0.49    0.07
  -1  -4   1    0.47    0.11
  -1  -4   1    0.53    0.07
  -1  -4   1    0.44    0.08
  -1  -4   1    0.48    0.07
   1   4   0    1.66    0.08
   1   4   0    1.92    0.12
   1   4   0    1.81    0.10
   1   4   0    1.90    0.10
  -1  -4   0    1.55    0.14
  -1  -4   0    1.59    0.09
  -1  -4   0    1.54    0.09
  -1  -4   0    1.68    0.09
   1   4   1    0.20    0.05
   1   4   1    0.13    0.06
   1   4   1    0.22    0.06
  -1  -4  -1    0.12    0.07
  -1  -4  -1    0.20    0.06
  -1  -4  -1    0.13    0.05
   1   4   2   -0.02    0.04
   1   4   2   -0.04    0.07
   1   4   2   -0.02    0.06
  -1  -4  -2    0.01    0.04
  -1  -4  -2    0.08    0.07
  -1  -4  -2    0.04    0.05
   1   4   3    0.02    0.06
   1   4   3    0.00    0.03
   1   4   3    0.06    0.09
   1   4   3   -0.04    0.06
  -1  -4  -3    0.04    0.07
  -1  -4  -3    0.03    0.02
  -1  -4  -3    0.00    0.05
   1   4   4    0.19    0.11
   1   4   4    0.24    0.07
   1   4   4    0.46    0.08
  -1  -4  -4    0.32    0.06
  -1  -4  -4    0.09    0.16
  -1  -4  -4    0.26    0.08
   1   4   5    0.35    0.08
   1   4   5    0.47    0.12
  -1  -4  -5    0.18    0.08
  -1  -4  -5    0.12    0.06
  -1  -4  -5    0.25    0.18
   1   4   6   -0.07    0.08
   1   4   6    0.17    0.13
  -1  -4  -6   -0.01    0.09
  -1  -4  -6    0.12    0.19
  -1  -4  -6   -0.02    0.06
   1   4   7    0.19    0.15
   1   4   7    0.18    0.04
   1   4   7    0.18    0.03
  -1  -4  -7    0.17    0.07
  -1  -4  -7    0.11    0.19
   1   4   8    0.10    0.05
   1   4   8    0.11    0.16
   1   4   8    0.16    0.03
  -1  -4  -8    0.19    0.19
  -1  -4  -8    0.22    0.07
   1   4   9    0.11    0.17
   1   4   9    0.07    0.06
  -1  -4  -9    0.06    0.09
  -1  -4  -9    0.03    0.08
  -1  -4  -9   -0.02    0.19
   1   4  10   -0.01    0.09
   1   4  10    0.16    0.17
   1   4  10    0.06    0.07
  -1  -4 -10    0.04    0.08
  -1  -4 -10    0.16    0.19
   1   4  11    0.10    0.18
   1   4  11   -0.00    0.08
   1   4  11   -0.07    0.09
  -1  -4 -11   -0.07    0.16
  -1  -4 -11    0.09    0.18
  -1  -4 -11   -0.01    0.09
   1   4  12    0.06    0.10
   1   4  12    0.05    0.10
  -1  -4 -12    0.04    0.17
  -1  -4 -12    0.11    0.18
   1   4  13    0.27    0.11
   1   4  13    0.19    0.12
  -1  -4 -13    0.01    0.20
  -1  -4 -13    0.24    0.17
   1   4  14    0.08    0.12
   1   4  14    0.01    0.10
  -1  -4 -14    0.08    0.15
  -1  -4 -14    0.07    0.20
   1   4  15    0.14    0.13
   1   4  15   -0.01    0.11
  -1  -4 -15    0.15    0.21
  -1  -4 -15    0.17    0.14
   1   4  16    0.10    0.12
   1   4  16    0.24    0.15
  -1  -4 -16    0.24    0.22
  -1  -4 -16    0.13    0.15
   1   4  17   -0.09    0.15
   1   4  17   -0.05    0.12
  -1  -4 -17   -0.17    0.22
  -1  -4 -17    0.05    0.13
   1   4  18   -0.21    0.14
  -1  -4 -18    0.28    0.23
  -1  -4 -18    0.13    0.13
   1   4  19    0.04    0.15
  -1  -4 -19   -0.14    0.23
  -1  -4 -19    0.11    0.14
   1   4  20   -0.04    0.16
  -1  -4 -20   -0.07    0.25
   1   4  21    0.43    0.18
  -1  -4 -21    0.15    0.24
   1   5 -16    0.08    0.14
  -1  -5  16    0.05    0.26
   1   5 -15    3.94    0.24
  -1  -5  15    3.50    0.23
  -1  -5  15    3.83    0.31
   1   5 -14    5.11    0.25
  -1  -5  14    4.58    0.25
  -1  -5  14    4.60    0.30
   1   5 -13    8.49    0.32
  -1  -5  13    8.45    0.31
  -1  -5  13    8.64    0.35
  -1  -5  12    2.19    0.18
  -1  -5  12    1.93    0.23
  -1  -5  11    7.13    0.28
  -1  -5  11    7.23    0.30
  -1  -5  10   27.86    0.68
  -1  -5  10   28.53    0.68
  -1  -5   9  128.38    2.60
  -1  -5   9  126.50    2.59
   1   5  -8   82.66    1.65
   1   5  -8   79.18    1.74
  -1  -5   8   85.17    1.74
  -1  -5   8   84.06    1.72
   1   5  -7   10.39    0.32
   1   5  -7   10.67    0.25
  -1  -5   7   10.70    0.25
  -1  -5   7   10.67    0.33
  -1  -5   7    9.97    0.32
   1   5  -6   -0.02    0.06
   1   5  -6    0.03    0.09
   1   5  -6    0.06    0.10
  -1  -5   6   -0.03    0.14
  -1  -5   6   -0.01    0.13
  -1  -5   6    0.06    0.07
   1   5  -5   17.72    0.40
   1   5  -5   15.45    0.42
   1   5  -5   16.21    0.37
  -1  -5   5   15.42    0.43
  -1  -5   5   17.18    0.38
  -1  -5   5   17.33    0.42
   1   5  -4    0.82    0.08
   1   5  -4    0.77    0.09
   1   5  -4    0.64    0.10
  -1  -5   4    0.47    0.14
  -1  -5   4    0.86    0.09
  -1  -5   4    0.55    0.13
   1   5  -3   68.15    1.40
   1   5  -3   71.19    1.46
   1   5  -3   66.85    1.41
  -1  -5   3   69.05    1.45
  -1  -5   3   71.47    1.40
  -1  -5   3   69.24    1.41
   1   5  -2    1.83    0.12
   1   5  -2    2.04    0.11
   1   5  -2    1.98    0.10
  -1  -5   2    2.04    0.13
  -1  -5   2    1.75    0.16
  -1  -5   2    1.97    0.11
  -1  -5   2    1.94    0.12
   1   5  -1   16.08    0.38
   1   5  -1   16.50    0.36
   1   5  -1   16.39    0.41
  -1  -5   1   15.78    0.40
  -1  -5   1   16.05    0.38
  -1  -5   1   15.69    0.43
  -1  -5   1   15.76    0.36
   1   5   0   66.98    1.39
   1   5   0   67.51    1.38
   1   5   0   68.53    1.34
   1   5   0   67.59    1.40
  -1  -5   0   67.22    1.39
  -1  -5   0   69.32    1.37
  -1  -5   0   65.95    1.41
  -1  -5   0   64.58    1.34
   1   5   1   14.91    0.37
   1   5   1   14.20    0.36
   1   5   1   14.74    0.31
  -1  -5  -1   13.92    0.36
  -1  -5  -1   14.61    0.35
  -1  -5  -1   13.60    0.31
   1   5   2    8.63    0.25
   1   5   2    8.63    0.26
   1   5   2    8.75    0.19
  -1  -5  -2    8.63    0.24
  -1  -5  -2    8.21    0.19
  -1  -5  -2    8.67    0.25
   1   5   3  141.39    2.81
   1   5   3  140.92    2.81
   1   5   3  137.54    2.80
  -1  -5  -3  136.86    2.79
  -1  -5  -3  140.64    2.79
   1   5   4    0.15    0.10
   1   5   4    0.26    0.09
   1   5   4    0.02    0.12
  -1  -5  -4    0.11    0.09
  -1  -5  -4    0.13    0.19
  -1  -5  -4   -0.08    0.10
   1   5   5  546.58   10.75
   1   5   5  544.94   10.75
   1   5   5  543.14   10.76
  -1  -5  -5  548.24   10.74
  -1  -5  -5  548.32   10.74
  -1  -5  -5  558.07   10.76
   1   5   6   61.60    1.29
  -1  -5  -6   61.51    1.30
  -1  -5  -6   59.32    1.27
   1   5   7   95.38    1.97
  -1  -5  -7   96.35    1.95
  -1  -5  -7   95.12    1.98
   1   5   8  110.25    2.29
  -1  -5  -8  112.76    2.27
  -1  -5  -8  112.32    2.29
   1   5   9    1.07    0.13
  -1  -5  -9    0.64    0.23
   1   5  10   24.02    0.48
   1   5  10   23.26    0.48
   1   5  11  249.46    4.93
  -1  -5 -11  265.75    5.03
   1   5  12   19.86    0.44
   1   5  12   21.13    0.54
  -1  -5 -12   20.28    0.54
  -1  -5 -12   21.50    0.54
   1   5  13    5.88    0.25
  -1  -5 -13    5.48    0.28
  -1  -5 -13    6.19    0.29
   1   5  14   34.32    0.81
  -1  -5 -14   32.48    0.79
  -1  -5 -14   34.43    0.80
   1   5  15    2.05    0.18
  -1  -5 -15    2.22    0.25
  -1  -5 -15    2.20    0.21
   1   5  16    3.66    0.22
  -1  -5 -16    3.90    0.29
  -1  -5 -16    4.21    0.24
   1   5  17   28.45    0.74
  -1  -5 -17   29.27    0.71
  -1  -5 -17   29.23    0.74
   1   5  18   30.00    0.75
  -1  -5 -18   28.81    0.71
  -1  -5 -18   28.95    0.75
   1   5  19   66.84    1.52
  -1  -5 -19   68.77    1.51
  -1  -5 -19   69.24    1.48
   1   5  20    0.07    0.17
  -1  -5 -20    0.08    0.28
  -1  -6  14    0.22    0.26
  -1  -6  14   -0.08    0.19
  -1  -6  13    0.15    0.19
  -1  -6  13    0.10    0.25
  -1  -6  12    0.17    0.18
  -1  -6  12    0.13    0.23
  -1  -6  11    0.46    0.23
  -1  -6  11    0.12    0.18
  -1  -6  10    0.32    0.21
  -1  -6  10    0.18    0.18
   1   6  -9    0.11    0.12
  -1  -6   9    0.07    0.20
  -1  -6   9    0.23    0.17
   1   6  -8    2.33    0.18
  -1  -6   8    2.29    0.21
  -1  -6   8    1.90    0.21
   1   6  -7    3.18    0.20
  -1  -6   7    3.39    0.23
  -1  -6   7    3.51    0.22
   1   6  -6    6.81    0.21
   1   6  -6    7.29    0.28
  -1  -6   6    7.16    0.27
   1   6  -5    5.78    0.25
   1   6  -5    5.78    0.19
   1   6  -5    5.33    0.20
  -1  -6   5    5.89    0.27
  -1  -6   5    6.04    0.24
   1   6  -4    6.58    0.21
   1   6  -4    6.29    0.26
   1   6  -4    6.93    0.21
  -1  -6   4    6.88    0.30
  -1  -6   4    6.27    0.24
  -1  -6   4    6.51    0.20
   1   6  -3    2.77    0.14
   1   6  -3    3.07    0.17
   1   6  -3    2.82    0.13
  -1  -6   3    2.81    0.17
  -1  -6   3    2.40    0.21
  -1  -6   3    2.73    0.14
   1   6  -2    2.47    0.16
   1   6  -2    2.19    0.13
   1   6  -2    2.43    0.11
  -1  -6   2    2.52    0.22
  -1  -6   2    2.31    0.15
  -1  -6   2    2.02    0.14
   1   6  -1    1.12    0.11
   1   6  -1    1.33    0.13
   1   6  -1    1.32    0.08
  -1  -6   1    1.13    0.12
  -1  -6   1    0.89    0.21
  -1  -6   1    1.26    0.12
   1   6   0    0.10    0.09
   1   6   0    0.03    0.06
   1   6   0    0.01    0.10
  -1  -6   0    0.07    0.10
  -1  -6   0    0.09    0.09
   1   6   1    0.02    0.05
   1   6   1   -0.05    0.09
   1   6   1    0.07    0.10
  -1  -6  -1    0.16    0.11
  -1  -6  -1   -0.01    0.07
   1   6   2    0.55    0.12
   1   6   2    0.61    0.11
  -1  -6  -2    0.46    0.05
   1   6   3   -0.08    0.10
   1   6   3    0.03    0.11
   1   6   4    0.05    0.11
   1   6   4   -0.04    0.11
  -1  -6  -4    0.06    0.24
   1   6   5   -0.11    0.11
   1   6   5    0.01    0.11
  -1  -6  -5   -0.01    0.25
   1   6   6    0.16    0.12
  -1  -6  -6   -0.02    0.26
   1   6   7    0.94    0.13
  -1  -6  -7    1.00    0.26
   1   6   8    4.19    0.22
  -1  -6  -8    4.03    0.34
   1   6   9    3.53    0.21
  -1  -6  -9    3.64    0.32
   1   6  10    1.79    0.16
  -1  -6 -10    1.33    0.28
   1   6  11    1.49    0.16
  -1  -6 -11    1.58    0.29
  -1  -6 -12    0.77    0.27
  -1  -6 -13    0.60    0.26
  -1  -6 -13    0.79    0.24
   1   6  14    0.13    0.15
  -1  -6 -14    0.16    0.23
  -1  -6 -14    0.28    0.22
   1   6  15   -0.15    0.15
  -1  -6 -15    0.09    0.24
  -1  -6 -15    0.05    0.25
   1   6  16    0.58    0.16
  -1  -6 -16    0.39    0.26
  -1  -6 -16    0.17    0.21
   1   6  17    0.35    0.17
  -1  -6 -17    0.07    0.26
  -1  -6 -17    0.02    0.21
   1   6  18    0.05    0.16
  -1  -6 -18    0.25    0.21
  -1  -6 -18    0.04    0.28
  -1  -7  12    0.70    0.25
  -1  -7  12    0.69    0.23
  -1  -7  11    5.08    0.32
  -1  -7  11    5.79    0.32
   1   7 -10    0.57    0.15
  -1  -7  10    1.04    0.24
  -1  -7  10    0.59    0.23
   1   7  -9    8.77    0.35
  -1  -7   9    8.55    0.38
  -1  -7   9    9.45    0.35
   1   7  -8    0.56    0.15
  -1  -7   8    0.60    0.22
  -1  -7   8    0.76    0.20
   1   7  -7    1.58    0.16
  -1  -7   7    1.47    0.20
  -1  -7   7    1.41    0.22
   1   7  -6    0.03    0.13
  -1  -7   6    0.34    0.17
  -1  -7   6    0.05    0.21
   1   7  -5    0.99    0.15
  -1  -7   5    0.81    0.17
  -1  -7   5    0.57    0.21
   1   7  -4    2.93    0.19
  -1  -7   4    2.52    0.18
  -1  -7   4    2.44    0.26
   1   7  -3    5.75    0.20
   1   7  -3    5.22    0.24
  -1  -7   3    5.08    0.30
  -1  -7   3    5.28    0.21
   1   7  -2    0.99    0.12
   1   7  -2    1.01    0.16
   1   7  -1   47.50    1.07
   1   7  -1   48.66    1.03
  -1  -7   1   44.93    1.09
   1   7   0    4.55    0.20
   1   7   0    4.11    0.22
  -1  -7   0    3.95    0.30
   1   7   1   20.62    0.50
   1   7   1   18.61    0.52
   1   7   2    1.68    0.16
   1   7   2    1.99    0.16
   1   7   3   28.05    0.66
   1   7   3   27.22    0.67
  -1  -7  -3   26.28    0.72
   1   7   4   63.75    1.34
   1   7   4   59.55    1.34
  -1  -7  -4   61.52    1.38
   1   7   5   29.25    0.71
   1   7   5   28.65    0.70
  -1  -7  -5   29.35    0.77
   1   7   6   29.67    0.70
  -1  -7  -6   26.64    0.74
   1   7   7   20.50    0.54
  -1  -7  -7   19.72    0.60
   1   7   8    4.63    0.24
  -1  -7  -8    4.35    0.36
   1   7   9   54.93    1.22
  -1  -7  -9   53.01    1.23
   1   7  10   11.38    0.38
  -1  -7 -10   11.06    0.46
   1   7  11    4.68    0.25
  -1  -7 -11    5.07    0.37
   1   7  12    0.04    0.15
  -1  -7 -12    0.19    0.31
   1   7  13    7.98    0.34
  -1  -7 -13    8.97    0.42
  -1  -7 -14   20.83    0.62
  -1  -7 -14   21.02    0.60
  -1  -7 -15   47.96    1.11
  -1  -7 -15   46.47    1.11
   1   7  16    5.47    0.30
  -1  -7 -16    5.43    0.35
  -1  -7 -16    5.59    0.35
   1   8  -8   -0.10    0.15
  -1  -8   8    0.16    0.27
   1   8  -7    0.12    0.15
  -1  -8   7    0.25    0.27
   1   8  -6    0.36    0.15
  -1  -8   6    0.24    0.28
   1   8  -5    0.31    0.15
  -1  -8   5   -0.03    0.26
   1   8  -4    0.49    0.15
  -1  -8   4    0.60    0.28
   1   8  -3    0.43    0.16
  -1  -8   3    0.29    0.28
   1   8  -2    0.66    0.15
  -1  -8   2    0.81    0.29
   1   8  -1    0.62    0.15
  -1  -8   1    0.56    0.30
   1   8   0    0.91    0.17
   1   8   0    1.20    0.15
  -1  -8   0    1.27    0.29
   1   8   1    0.73    0.16
   1   8   1    0.99    0.15
   1   8   2   -0.02    0.13
   1   8   2    0.13    0.14
   1   8   3    0.24    0.15
   1   8   3    0.03    0.13
  -1  -8  -3    0.14    0.30
   1   8   4    0.20    0.14
   1   8   4   -0.01    0.15
  -1  -8  -4   -0.17    0.33
   1   8   5    0.12    0.14
  -1  -8  -5    0.57    0.31
   1   8   6   -0.03    0.13
  -1  -8  -6    0.09    0.31
   1   8   7    0.27    0.16
  -1  -8  -7    0.15    0.31
   1   8   8    0.22    0.15
  -1  -8  -8    0.06    0.34
   1   8   9    0.35    0.17
  -1  -8  -9    0.01    0.36
   1   8  10    0.78    0.18
  -1  -8 -10    0.95    0.34
   1   8  11    0.05    0.17
  -1  -8 -11    0.27    0.35
   1   8  12    0.34    0.18
  -1  -8 -12    0.10    0.36
   1   8  13    0.57    0.20
  -1  -8 -13    1.10    0.37
   1   9   0   -0.01    0.17
  -1  -9   0   -0.22    0.35
   1   9   1   -0.04    0.17
   1   9   2    0.42    0.19
   1   9   3   16.57    0.48
   1   9   3   15.71    0.51
  -1  -9  -3   16.58    0.63
   1   9   4    2.10    0.20
  -1  -9  -4    2.27    0.40
   1   9   5    1.10    0.17
  -1  -9  -5    1.09    0.40
   1   9   6    0.33    0.15
  -1  -9  -6    0.65    0.40
   2  -7  -9    0.14    0.33
  -2   7   9   -0.09    0.18
   2  -7  -8   -0.21    0.32
  -2   7   8   -0.05    0.16
   2  -7  -7   -0.11    0.32
  -2   7   7    0.06    0.16
   2  -7  -6   -0.02    0.30
  -2   7   6    0.47    0.16
   2  -7  -5   -0.05    0.29
  -2   7   5   -0.08    0.16
   2  -7  -4    0.36    0.29
  -2   7   4   -0.17    0.16
   2  -7  -3    0.64    0.29
  -2   7   3    0.12    0.15
   2  -7  -2    0.27    0.27
  -2   7   2    0.04    0.14
   2  -7  -1    0.01    0.25
  -2   7   1    0.02    0.14
   2  -7   0    0.52    0.25
  -2   7   0    0.37    0.17
   2  -7   1    0.28    0.24
  -2   7  -1    0.20    0.17
   2  -7   2    0.06    0.22
  -2   7  -2    0.14    0.16
   2  -7   3   -0.02    0.23
  -2   7  -3    0.19    0.17
   2  -7   4   -0.19    0.22
  -2   7  -4    0.02    0.16
   2  -7   5    0.22    0.22
  -2   7  -5   -0.05    0.15
  -2   7  -6   -0.06    0.15
  -2   7  -7   -0.17    0.17
   2  -6 -13   11.30    0.47
  -2   6  13   11.06    0.43
  -2   6  12    0.91    0.18
   2  -6 -11    4.55    0.35
  -2   6  11    5.11    0.27
   2  -6 -10    1.01    0.30
  -2   6  10    1.06    0.18
   2  -6  -9   33.58    0.84
  -2   6   9   34.33    0.86
   2  -6  -8   11.78    0.44
  -2   6   8   11.78    0.41
   2  -6  -7    9.00    0.39
  -2   6   7    8.89    0.35
   2  -6  -6   13.14    0.46
  -2   6   6   13.52    0.43
   2  -6  -5   23.58    0.64
  -2   6   5   24.46    0.63
   2  -6  -4   54.37    1.24
  -2   6   4   56.08    1.23
   2  -6  -3   27.93    0.72
  -2   6   3   27.95    0.69
   2  -6  -2    0.27    0.20
  -2   6   2    0.14    0.14
   2  -6  -1    0.44    0.21
  -2   6   1    0.17    0.15
  -2   6   1    0.16    0.12
   2  -6   0    0.05    0.19
  -2   6   0    0.08    0.15
  -2   6   0   -0.04    0.12
   2  -6   1    5.63    0.29
  -2   6  -1    5.76    0.28
   2  -6   2    1.40    0.21
  -2   6  -2    1.51    0.13
  -2   6  -2    1.44    0.18
   2  -6   3    4.66    0.27
  -2   6  -3    4.38    0.24
   2  -6   4    0.11    0.18
  -2   6  -4    0.55    0.15
   2  -6   5    8.05    0.35
  -2   6  -5    9.27    0.34
  -2   6  -6    5.54    0.27
   2  -6   7    2.16    0.19
  -2   6  -7    2.16    0.19
   2  -6   8    1.04    0.21
   2  -6   8    0.97    0.18
  -2   6  -8    1.12    0.17
   2  -6   9    4.48    0.29
   2  -6   9    4.00    0.24
  -2   6  -9    4.37    0.26
   2  -6  10    0.72    0.21
   2  -6  10    0.93    0.22
  -2   6 -10    0.84    0.18
   2  -6  11    7.81    0.34
   2  -6  11    8.43    0.37
  -2   6 -11    8.19    0.35
   2  -5 -16   -0.01    0.31
  -2   5  16   -0.07    0.18
   2  -5 -15    0.21    0.29
  -2   5  15   -0.21    0.18
   2  -5 -14    0.16    0.28
   2  -5 -13   -0.47    0.27
   2  -5 -12   -0.18    0.26
   2  -5 -12   -0.02    0.25
  -2   5  12    0.05    0.14
   2  -5 -11    0.29    0.26
  -2   5  11    0.12    0.15
   2  -5 -10    0.24    0.25
  -2   5  10    0.18    0.15
   2  -5  -9    0.19    0.25
  -2   5   9    0.24    0.14
   2  -5  -8   -0.17    0.24
  -2   5   8    0.25    0.14
   2  -5  -7    0.38    0.23
  -2   5   7    0.30    0.14
   2  -5  -6    0.49    0.22
  -2   5   6    0.35    0.13
   2  -5  -5    0.77    0.21
  -2   5   5    0.83    0.14
   2  -5  -4    0.61    0.18
  -2   5   4    0.50    0.12
   2  -5  -3    0.49    0.18
  -2   5   3    0.56    0.12
   2  -5  -2    0.33    0.16
   2  -5  -2    0.42    0.06
  -2   5   2    0.26    0.11
   2  -5  -1    0.20    0.15
   2  -5  -1    0.04    0.07
  -2   5   1    0.09    0.10
  -2   5   1    0.21    0.12
   2  -5   0   -0.06    0.07
   2  -5   0   -0.01    0.15
   2  -5   0   -0.02    0.10
  -2   5   0   -0.05    0.09
  -2   5   0    0.17    0.12
   2  -5   1    0.06    0.08
   2  -5   1   -0.07    0.14
   2  -5   1    0.09    0.09
  -2   5  -1   -0.06    0.12
  -2   5  -1   -0.01    0.09
   2  -5   2    0.61    0.16
   2  -5   2    0.64    0.09
   2  -5   2    0.44    0.10
  -2   5  -2    0.65    0.12
  -2   5  -2    0.39    0.09
   2  -5   3    0.46    0.10
   2  -5   3    0.16    0.15
  -2   5  -3    0.19    0.11
  -2   5  -3    0.36    0.09
   2  -5   4    0.55    0.16
   2  -5   4    0.79    0.12
  -2   5  -4    0.55    0.09
  -2   5  -4    0.67    0.13
   2  -5   5    0.24    0.12
  -2   5  -5    0.34    0.13
   2  -5   6   -0.03    0.12
  -2   5  -6    0.04    0.13
   2  -5   7    0.20    0.13
  -2   5  -7    0.22    0.13
   2  -5   8    1.62    0.20
   2  -5   8    1.39    0.17
  -2   5  -8    1.29    0.17
   2  -5   9    1.72    0.20
   2  -5   9    1.59    0.19
  -2   5  -9    1.29    0.18
   2  -5  10    1.38    0.21
   2  -5  10    1.28    0.20
  -2   5 -10    1.14    0.17
   2  -5  11    0.16    0.18
   2  -5  11   -0.01    0.18
  -2   5 -11    0.33    0.15
   2  -5  12    0.29    0.18
   2  -5  12    0.62    0.19
  -2   5 -12    0.33    0.14
   2  -5  13    0.23    0.17
   2  -5  13   -0.03    0.20
  -2   5 -13    0.27    0.15
   2  -5  14    0.08    0.17
   2  -5  14    0.08    0.21
  -2   5 -14    0.01    0.15
   2  -4 -18    3.13    0.37
  -2   4  18    3.10    0.26
   2  -4 -17    6.57    0.39
  -2   4  17    6.25    0.32
   2  -4 -16   19.95    0.62
  -2   4  16   18.98    0.58
   2  -4 -15   19.27    0.60
  -2   4  15   19.93    0.58
   2  -4 -14    6.61    0.36
  -2   4  14    7.40    0.32
   2  -4 -13   28.98    0.67
   2  -4 -13   29.15    0.76
  -2   4  13   27.69    0.73
   2  -4 -12    0.23    0.25
   2  -4 -12    0.21    0.20
   2  -4 -11    4.29    0.26
   2  -4 -11    4.21    0.30
   2  -4 -10    0.66    0.21
  -2   4  10    0.94    0.15
   2  -4  -9   57.43    1.24
  -2   4   9   57.82    1.18
   2  -4  -8    8.73    0.32
  -2   4   8    8.89    0.22
  -2   4   8    8.65    0.31
   2  -4  -7   15.76    0.43
   2  -4  -7   15.95    0.35
  -2   4   7   15.93    0.44
  -2   4   7   16.13    0.35
   2  -4  -6   47.17    1.03
   2  -4  -6   47.65    0.96
  -2   4   6   48.57    1.06
   2  -4  -5   79.84    1.67
   2  -4  -5   80.78    1.60
  -2   4   5   82.04    1.70
   2  -4  -4    2.90    0.18
   2  -4  -4    2.81    0.11
  -2   4   4    2.60    0.16
   2  -4  -3   13.95    0.39
   2  -4  -3   15.23    0.39
   2  -4  -3   14.20    0.33
  -2   4   3   14.65    0.39
   2  -4  -2   56.50    1.17
   2  -4  -2   54.47    1.17
   2  -4  -2   57.49    1.12
  -2   4   2   56.61    1.18
   2  -4  -1   19.27    0.43
   2  -4  -1   19.64    0.47
   2  -4  -1   19.56    0.50
   2  -4  -1   21.10    0.44
  -2   4   1   20.39    0.49
  -2   4   1   19.89    0.51
   2  -4   0    0.81    0.10
   2  -4   0    0.94    0.08
   2  -4   0    0.76    0.13
   2  -4   0    0.84    0.07
  -2   4   0    0.78    0.11
  -2   4   0    1.12    0.10
   2  -4   1   24.92    0.61
   2  -4   1   24.76    0.55
   2  -4   1   24.84    0.57
   2  -4   1   26.19    0.55
  -2   4  -1   26.87    0.59
  -2   4  -1   25.62    0.61
   2  -4   2   24.97    0.54
   2  -4   2   22.96    0.53
   2  -4   2   23.84    0.59
   2  -4   2   25.59    0.53
  -2   4  -2   22.99    0.58
  -2   4  -2   23.38    0.54
   2  -4   3   78.58    1.65
   2  -4   3   83.07    1.65
   2  -4   3   79.50    1.70
   2  -4   3   82.03    1.64
  -2   4  -3   79.22    1.70
  -2   4  -3   84.07    1.65
   2  -4   4   14.34    0.40
   2  -4   4   13.86    0.33
   2  -4   4   14.66    0.35
  -2   4  -4   13.72    0.39
  -2   4  -4   14.06    0.34
   2  -4   5   37.17    0.79
   2  -4   5   38.55    0.82
  -2   4  -5   38.46    0.87
  -2   4  -5   38.59    0.79
   2  -4   6    5.35    0.15
   2  -4   6    4.73    0.14
   2  -4   6    4.74    0.20
  -2   4  -6    5.01    0.22
   2  -4   7   93.85    1.88
   2  -4   7  100.19    1.96
  -2   4  -7   98.83    1.99
   2  -4   8   37.63    0.83
  -2   4  -8   36.59    0.86
   2  -4   9   -0.15    0.13
  -2   4  -9   -0.06    0.13
   2  -4  10   32.17    0.75
  -2   4 -10   32.72    0.78
   2  -4  11    0.59    0.16
  -2   4 -11    0.75    0.14
   2  -4  12   -0.05    0.16
  -2   4 -12    0.12    0.12
   2  -4  13    0.73    0.19
  -2   4 -13    0.45    0.13
   2  -4  14    0.96    0.21
  -2   4 -14    0.83    0.15
   2  -4  15    0.48    0.20
  -2   4 -15    0.38    0.14
   2  -4  16    0.51    0.21
  -2   4 -16    0.31    0.14
   2  -4  17    2.39    0.27
  -2   4 -17    2.30    0.19
   2  -3 -19   -0.18    0.29
  -2   3  19    0.01    0.17
   2  -3 -18    0.09    0.27
  -2   3  18    0.05    0.16
   2  -3 -17    0.09    0.27
  -2   3  17    0.40    0.17
   2  -3 -16   -0.13    0.28
  -2   3  16    0.01    0.15
   2  -3 -15    0.03    0.26
  -2   3  15    0.16    0.13
  -2   3  15   -0.12    0.15
   2  -3 -14    0.07    0.25
  -2   3  14    0.09    0.14
  -2   3  14    0.20    0.14
   2  -3 -13    0.30    0.13
   2  -3 -13    0.08    0.23
  -2   3  13    0.24    0.14
  -2   3  13    0.18    0.13
   2  -3 -12   -0.33    0.24
   2  -3 -12    0.11    0.14
  -2   3  12   -0.00    0.13
  -2   3  12    0.13    0.13
   2  -3 -11    0.08    0.23
   2  -3 -11    0.15    0.10
   2  -3 -11   -0.03    0.16
  -2   3  11    0.04    0.12
  -2   3  11    0.02    0.11
   2  -3 -10    0.12    0.22
   2  -3 -10    0.47    0.18
   2  -3 -10    0.40    0.10
  -2   3  10    0.49    0.11
  -2   3  10    0.39    0.09
   2  -3  -9    0.10    0.08
   2  -3  -9   -0.06    0.17
   2  -3  -9    0.01    0.19
  -2   3   9    0.03    0.09
  -2   3   9   -0.03    0.07
   2  -3  -8    0.22    0.09
   2  -3  -8    0.38    0.17
  -2   3   8    0.32    0.08
  -2   3   8    0.41    0.08
  -2   3   8    0.22    0.11
   2  -3  -7    0.13    0.09
   2  -3  -7    0.21    0.16
  -2   3   7    0.04    0.07
  -2   3   7    0.13    0.10
   2  -3  -6    0.32    0.08
   2  -3  -6    0.40    0.14
  -2   3   6    0.21    0.10
  -2   3   6    0.31    0.07
   2  -3  -5    0.59    0.09
   2  -3  -5    0.67    0.13
   2  -3  -5    0.75    0.10
  -2   3   5    0.51    0.10
  -2   3   5    0.50    0.06
   2  -3  -4    0.34    0.09
   2  -3  -4    0.49    0.08
   2  -3  -4    0.45    0.11
   2  -3  -4    0.43    0.09
  -2   3   4    0.42    0.09
  -2   3   4    0.38    0.05
   2  -3  -3    0.56    0.11
   2  -3  -3    0.51    0.09
   2  -3  -3    0.39    0.08
   2  -3  -3    0.42    0.07
  -2   3   3    0.43    0.09
   2  -3  -2    0.61    0.09
   2  -3  -2    0.67    0.10
   2  -3  -2    0.82    0.09
   2  -3  -2    0.54    0.07
  -2   3   2    0.61    0.09
   2  -3  -1    0.50    0.08
   2  -3  -1    0.57    0.07
   2  -3  -1    0.45    0.07
   2  -3  -1    0.40    0.09
   2  -3  -1    0.48    0.08
  -2   3   1    0.43    0.09
  -2   3   1    0.51    0.08
   2  -3   0    1.33    0.09
   2  -3   0    1.15    0.11
   2  -3   0    1.12    0.10
   2  -3   0    0.94    0.07
   2  -3   0    1.11    0.09
   2  -3   0    0.86    0.07
  -2   3   0    1.01    0.09
  -2   3   0    1.15    0.10
   2  -3   1    0.63    0.07
   2  -3   1    0.95    0.09
   2  -3   1    0.92    0.10
   2  -3   1    0.80    0.08
   2  -3   1    0.84    0.07
   2  -3   1    0.78    0.09
  -2   3  -1    0.90    0.10
  -2   3  -1    0.81    0.08
   2  -3   2    0.50    0.07
   2  -3   2    0.52    0.08
   2  -3   2    0.40    0.07
   2  -3   2    0.29    0.07
   2  -3   2    0.29    0.09
   2  -3   2    0.60    0.07
  -2   3  -2    0.39    0.09
  -2   3  -2    0.42    0.07
   2  -3   3    0.08    0.08
   2  -3   3    0.21    0.06
   2  -3   3    0.05    0.07
   2  -3   3    0.12    0.06
  -2   3  -3    0.09    0.05
  -2   3  -3    0.08    0.08
   2  -3   4   -0.01    0.05
   2  -3   4   -0.07    0.07
   2  -3   4    0.13    0.07
   2  -3   4    0.07    0.08
  -2   3  -4    0.08    0.06
  -2   3  -4   -0.03    0.07
   2  -3   5    0.29    0.05
   2  -3   5    0.43    0.08
   2  -3   5    0.38    0.08
  -2   3  -5    0.31    0.08
   2  -3   6    0.04    0.04
   2  -3   6    0.10    0.05
   2  -3   6    0.20    0.09
   2  -3   6    0.10    0.09
  -2   3  -6    0.18    0.09
   2  -3   7    0.94    0.05
   2  -3   7    1.33    0.12
  -2   3  -7    1.26    0.11
   2  -3   8    0.29    0.11
  -2   3  -8    0.34    0.10
   2  -3   9   -0.14    0.11
  -2   3  -9    0.01    0.09
   2  -3  10    0.55    0.13
  -2   3 -10    0.55    0.10
   2  -3  11    0.39    0.14
  -2   3 -11    0.16    0.09
   2  -3  12    0.86    0.16
  -2   3 -12    0.72    0.11
   2  -3  13    0.55    0.17
  -2   3 -13    0.39    0.11
   2  -3  14    1.28    0.19
  -2   3 -14    1.30    0.14
   2  -3  15    0.59    0.20
  -2   3 -15    0.28    0.13
   2  -3  16    0.44    0.20
  -2   3 -16    0.30    0.13
   2  -3  17   -0.20    0.21
  -2   3 -17   -0.01    0.13
   2  -3  18    0.21    0.23
  -2   3 -18    0.08    0.14
   2  -2 -20   12.44    0.48
  -2   2  20   10.68    0.41
   2  -2 -19    0.35    0.26
  -2   2  19    0.13    0.22
  -2   2  19    0.26    0.16
   2  -2 -18   14.04    0.49
  -2   2  18   12.61    0.43
  -2   2  18   13.56    0.43
   2  -2 -17    0.49    0.27
  -2   2  17    0.43    0.15
  -2   2  17    0.45    0.21
   2  -2 -16    0.05    0.26
  -2   2  16    0.10    0.18
  -2   2  16    0.01    0.13
   2  -2 -15    1.25    0.27
  -2   2  15    1.05    0.18
  -2   2  15    0.85    0.15
   2  -2 -14   99.60    2.11
  -2   2  14  102.37    2.06
  -2   2  14   98.73    2.11
   2  -2 -13   13.73    0.47
   2  -2 -13   14.28    0.33
   2  -2 -13   14.74    0.37
  -2   2  13   13.81    0.39
   2  -2 -12  321.81    6.36
   2  -2 -12  317.42    6.39
   2  -2 -12  324.17    6.45
  -2   2  12  340.02    6.41
  -2   2  12  327.39    6.46
   2  -2 -11  106.67    2.11
   2  -2 -11  108.07    2.13
   2  -2 -11  103.00    2.19
  -2   2  11  104.99    2.11
  -2   2  11  105.52    2.15
  -2   2  11  109.28    2.20
   2  -2 -10   52.89    1.07
   2  -2 -10   52.70    1.09
  -2   2  10   51.72    1.07
  -2   2  10   51.48    1.10
   2  -2  -9   19.90    0.46
   2  -2  -9   20.00    0.46
  -2   2   9   20.76    0.45
  -2   2   9   20.80    0.51
  -2   2   9   20.30    0.47
   2  -2  -8    0.86    0.11
   2  -2  -8    0.80    0.13
   2  -2  -8    0.81    0.10
  -2   2   8    0.88    0.07
  -2   2   8    1.05    0.11
   2  -2  -7   30.24    0.66
   2  -2  -7   31.08    0.65
  -2   2   7   30.47    0.65
  -2   2   7   32.32    0.66
   2  -2  -6  402.30    7.82
   2  -2  -6  392.04    7.82
  -2   2   6  405.87    7.82
   2  -2  -5    2.68    0.12
   2  -2  -5    2.72    0.14
   2  -2  -5    2.67    0.14
   2  -2  -5    2.64    0.14
  -2   2   5    2.82    0.11
  -2   2   5    2.68    0.14
   2  -2  -4  230.59    4.49
   2  -2  -4  225.12    4.49
   2  -2  -4  226.78    4.46
   2  -2  -4  222.58    4.45
  -2   2   4  235.16    4.50
  -2   2   4  227.89    4.46
   2  -2  -3   15.67    0.37
   2  -2  -3   15.18    0.36
   2  -2  -3   14.88    0.35
   2  -2  -3   14.81    0.34
  -2   2   3   16.27    0.38
  -2   2   3   15.15    0.34
   2  -2  -2   68.90    1.40
   2  -2  -2   69.50    1.41
   2  -2  -2   68.46    1.42
   2  -2  -2   70.91    1.43
  -2   2   2   69.69    1.40
  -2   2   2   72.85    1.43
   2  -2  -1    3.55    0.12
   2  -2  -1    3.55    0.14
   2  -2  -1    3.68    0.13
   2  -2  -1    4.08    0.13
  -2   2   1    3.88    0.14
   2  -2   0    5.21    0.15
   2  -2   0    5.26    0.16
   2  -2   0    5.26    0.17
   2  -2   0    5.67    0.16
  -2   2   0    5.48    0.17
  -2   2   0    5.53    0.18
   2  -2   1   91.94    1.84
   2  -2   1   87.92    1.82
   2  -2   1   92.72    1.83
   2  -2   1   92.96    1.84
  -2   2  -1   91.56    1.83
  -2   2  -1   92.36    1.85
   2  -2   2   12.85    0.31
   2  -2   2   12.21    0.30
   2  -2   2   13.01    0.29
   2  -2   2   13.00    0.31
   2  -2   2   12.28    0.30
  -2   2  -2   12.54    0.30
  -2   2  -2   12.60    0.31
   2  -2   3   84.99    1.72
   2  -2   3   86.87    1.73
   2  -2   3   85.52    1.70
   2  -2   3   84.85    1.71
  -2   2  -3   84.13    1.70
  -2   2  -3   86.35    1.73
   2  -2   4  202.57    4.04
   2  -2   4  207.64    4.07
   2  -2   4  206.22    4.04
   2  -2   4  206.85    4.07
   2  -2   4  212.45    4.08
  -2   2  -4  205.23    4.08
   2  -2   5    0.50    0.05
   2  -2   5    0.59    0.08
   2  -2   5    0.45    0.05
   2  -2   5    0.48    0.08
  -2   2  -5    0.66    0.08
   2  -2   6  103.69    2.03
   2  -2   6  103.87    2.03
   2  -2   6  100.35    2.08
   2  -2   6  102.34    2.08
  -2   2  -6  104.48    2.09
   2  -2   7   70.18    1.37
   2  -2   7   68.82    1.37
   2  -2   7   69.66    1.44
   2  -2   7   70.78    1.44
   2  -2   7   73.74    1.44
  -2   2  -7   72.35    1.44
   2  -2   8  173.01    3.44
   2  -2   8  172.92    3.44
   2  -2   8  172.88    3.43
  -2   2  -8  171.71    3.44
  -2   2  -8  172.02    3.45
   2  -2   9   44.89    0.96
   2  -2   9   44.38    0.95
  -2   2  -9   43.51    0.96
  -2   2  -9   45.77    0.98
   2  -2  10   47.93    1.00
   2  -2  10   46.49    1.01
  -2   2 -10   46.73    1.01
  -2   2 -10   47.26    1.03
   2  -2  11    0.39    0.12
  -2   2 -11    0.56    0.10
  -2   2 -11    0.74    0.10
   2  -2  12    9.06    0.29
  -2   2 -12    8.56    0.28
  -2   2 -12    9.41    0.29
   2  -2  13    5.33    0.24
  -2   2 -13    5.02    0.20
  -2   2 -13    4.79    0.21
   2  -2  14   10.57    0.35
  -2   2 -14   10.21    0.32
  -2   2 -14   10.56    0.33
   2  -2  15    0.24    0.18
  -2   2 -15   -0.06    0.12
  -2   2 -15    0.22    0.11
   2  -2  16   16.80    0.49
  -2   2 -16   16.24    0.46
  -2   2 -16   16.58    0.47
   2  -2  17   19.84    0.57
  -2   2 -17   20.26    0.54
  -2   2 -17   19.75    0.53
   2  -2  18   -0.07    0.22
  -2   2 -18   -0.02    0.13
  -2   2 -18    0.02    0.12
  -2   2 -19    0.19    0.13
  -2   2 -20    2.86    0.20
   2  -1 -20    0.12    0.24
  -2   1  20   -0.21    0.16
  -2   1  20    0.08    0.25
   2  -1 -19    0.09    0.23
  -2   1  19    0.03    0.23
  -2   1  19    0.21    0.15
   2  -1 -18    0.18    0.23
  -2   1  18   -0.02    0.14
  -2   1  18    0.26    0.22
   2  -1 -17   -0.04    0.21
  -2   1  17    0.04    0.19
  -2   1  17    0.15    0.12
   2  -1 -16    0.06    0.23
  -2   1  16    0.11    0.20
  -2   1  16   -0.05    0.13
   2  -1 -15    0.12    0.21
  -2   1  15   -0.12    0.19
  -2   1  15    0.16    0.12
   2  -1 -14    0.19    0.06
   2  -1 -14   -0.02    0.24
  -2   1  14    0.20    0.18
  -2   1  14    0.14    0.14
   2  -1 -13    1.81    0.26
   2  -1 -13    2.26    0.09
  -2   1  13    2.33    0.17
  -2   1  13    2.09    0.20
   2  -1 -12    0.28    0.22
   2  -1 -12   -0.01    0.05
   2  -1 -12    0.02    0.12
  -2   1  12   -0.09    0.11
  -2   1  12   -0.02    0.16
  -2   1  12   -0.17    0.08
   2  -1 -11    0.38    0.12
   2  -1 -11    0.49    0.05
  -2   1  11    0.40    0.10
  -2   1  11    0.41    0.15
  -2   1  11    0.49    0.08
   2  -1 -10    0.08    0.05
   2  -1 -10    0.05    0.09
   2  -1 -10    0.09    0.10
  -2   1  10    0.23    0.13
  -2   1  10    0.26    0.06
  -2   1  10    0.05    0.09
   2  -1  -9    0.06    0.05
[truncated: 808,621 more chars]
